# Supplementary material for: The Transcriptional Response to DNA-Double-Strand Breaks in Physcomitrella patens
Source: PLoS One. 2016 Aug 18;11(8):e0161204. doi: 10.1371/journal.pone.0161204 (PMC4990234; doi:10.1371/journal.pone.0161204)
Supplement: S1 Dataset — (XLSX) [file pone.0161204.s001.xlsx]

## Sheet: Sheet1
S1 Dataset: Genes up-regulated by bleomycin
scaffold	blockStart	blockEnd	blockLength	Fold-change(n)	Log(2)-fold change	P-value	BleoReadCount	CTVReadCount	Cosmoss V1.2 Gene ID	Cosmoss V1.6 Gene ID	Cosmoss V1.6 Protein ID	P. patens V3.3 ID	Manual Gene Annotation: Phypa Protein ID (V1.1) plus notes.
scaffold_25	1484317	1487338	3022	na	41.9214	1.29575e-119	363	0	Pp1s25_230V2.1	Pp1s25_237V6.1	Phypa_160722	Pp3c3_15710V3.1	Protein ID 160722: Hypothetical protein of unknown function: 6 putative transmembrane domains; no predicted signal peptide
scaffold_66	529998	531666	1669	na	41.2505	4.71113e-75	228	0	No V1.2 model	Pp1s66_118V6.1	Phypa_436590	Pp3c15_23400V3.1	Protein ID:436590: Possibly the C-terminal domain of this gene. A Receptor-like kinase similar to to 3 other Pp gene models annotated as LRR-Serine/threonine protein kinase: IDs 180536, 174077 and 195303 (none are differentially regulated in this experiment)
scaffold_154	784708	786901	2194	na	40.6173	2.26894e-48	147	0	Pp1s154_103V2.1	Pp1s154_114V6.1	Phypa_446884	Pp3c5_26840V3.1	Protein ID: 87160: large low complexity coiled coil protein KOG description: Dystonin, GAS (Growth-arrest-specific protein), and related proteins: KOG 0516: cytoskeletal
scaffold_27	1756634	1757698	1065	na	40.4176	4.05874e-42	128	0	Pp1s27_239V2.1	Pp1s27_250V6.1	Phypa_428886	Pp3c21_5460V3.1	Protein ID: 160878 - hypothetical protein.
scaffold_211	496051	497421	1371	na	39.9412	2.65742e-30	92	0	No V1.2 model	No V1.6 model	No V1.6 ID	No V3.3 model	No obvious ORF - BLASTX similarity to hypothetical Physco proteins, but with multiple stops: annotation of best hit (ID: 96624) is transposon-encoded proteins with TYA, reverse transcriptase, integrase domains in various combinations - stress-induced??
scaffold_108	444640	447909	3270	na	39.7752	4.90946e-27	82	0	Pp1s108_73V2.1	Pp1s108_76V6.1	Phypa_442353	Pp3c12_21520V3.1	Protein ID: 214970 similar to AT4G35920: plasma membrane calcium transporter
scaffold_62	570567	574271	3705	na	39.4837	4.00101e-22	67	0	Pp1s62_46V2.1	Pp1s62_51V6.1	Phypa_435918	Pp3c8_11300V3.1	Protein ID: 126960: Phospholipase C, catalytic domain; predicted signal peptide
scaffold_229	585199	589059	3861	na	39.3949	8.08224e-21	63	0	Pp1s229_50V2.1	Pp1s229_51V6.1	Phypa_452737	Pp3c5_28830V3.1	Protein ID: 92706: F14F8.90; F-box protein family [Arabidopsis thaliana]
scaffold_371	86850	88741	1892	na	39.3483	3.63951e-20	61	0	Pp1s371_6V2.1	Pp1s371_6V6.1	Phypa_459011	Pp3c2_31770V3.1	Protein ID: 61394: R2R3 myb transcription factor myb92
scaffold_34	2095562	2097732	2171	na	39.3483	3.63951e-20	61	0	Pp1s34_397V2.1	Pp1s34_407V6.1	Phypa_430790	Pp3c14_22500V3.1	Protein ID: 71957: weak similarity to flagellar filament protein
scaffold_106	619555	620777	1223	na	39.0615	1.36762e-16	50	0	Pp1s106_92V2.1	Pp1s106_95V6.1	Phypa_442199	Pp3c16_10920V3.1	Protein ID: 95622 KOG: formyl tetrahydrofolate dehydrogenasetransferase-like protein KOGID: 2452
scaffold_283	494343	496697	2355	na	39.0615	1.36762e-16	50	0	Pp1s283_86V2.1	Pp1s283_91V6.1	Phypa_95622	Pp3c1_750V3.1	Protein ID: 166240 small protein containing VQ superfamily domain (of uncertain function) possibly involved in plastid sigma factor interaction (but no predicted TP)
scaffold_406	111450	114667	3218	1107.79	10.1135	0	1931	2	Pp1s406_7V2.1	Pp1s406_7V6.1	Phypa_459963	Pp3c20_10970V3.1	Protein ID: 61608: Pfam 01650 Peptidase C13 family: Possible vacuolar processing enzyme; predicted signal peptide.
scaffold_27	1196951	1198968	2018	616.138	9.26711	1.20058e-174	537	1	Pp1s27_146V2.1	Pp1s27_154V6.1	Phypa_428896	Pp3c21_4410V3.1	Protein ID: 160857: similar to IDs 160852, 160858 and 166486 (down regulated) unknown function, but one contains a von Willebrand factor cell adhesion motif.
scaffold_27	1222738	1224867	2130	581.717	9.18417	9.11154e-165	507	1	Pp1s27_147V2.1	Pp1s27_155V6.1	Phypa_429021	Pp3c21_4410V3.1	Protein ID: 160858: tandem duplication of 160857 and 160852 (not regulated but abundant)
scaffold_391	137347	143883	6537	483.043	8.91601	1.97177e-136	421	1	Pp1s391_36V2.1	Pp1s391_33V6.1	Phypa_459566	Pp3c12_11340V3.1	Protein ID: 153240 GTP-binding protein
scaffold_331	414259	417233	2975	310.364	8.27782	8.2362e-174	541	2	Pp1s331_43V2.1	Pp1s331_44V6.1	Phypa_97669	Pp3c23_5390V3.1	Protein ID: 97669: Myb-like transcription factor. Related to myb domain, containing SH[AL]QKY[RF] motif at the C-terminal end
scaffold_24	1592008	1595749	3742	188.169	7.55588	4.9442e-52	164	1	Pp1s24_150V2.1	Pp1s24_158V6.1	Phypa_428411	Pp3c9_8920V3.1	Protein ID: 160628: ACT domain-containing protein (has c-p transit peptide)
scaffold_65	541505	546081	4577	166.369	7.37824	7.87983e-46	145	1	Pp1s65_97V2.1	Pp1s65_100V6.1	Phypa_436393	Pp3c17_18730V3.1	Protein ID: 164098 ATP-binding cassette transporter, subfamily G, member 4, group WBC protein PpABCG4
scaffold_18	621138	622578	1441	151.338	7.24163	0	1319	10	Pp1s18_122V2.1	Pp1s18_125V6.1	Phypa_68326	Pp3c24_3650V3.1	Protein ID: 68326: has N-terminal cyclin-like F-box domain
scaffold_4	1694683	1696695	2013	149.732	7.22624	5.95e-82	261	2	Pp1s4_259V2.1	Pp1s4_266V6.1	Phypa_423066	Pp3c16_23100V3.1	Protein ID: 65024 contains 4Fe-4S ferredoxin domain, KOG Id:4726; KOG description: Ultrahigh sulfur keratin-associated protein
scaffold_147	577691	581437	3747	148.871	7.21792	0	9861	76	Pp1s147_87V2.1	Pp1s147_88V6.1	Phypa_446198	Pp3c1_38430V3.1	Protein ID 86560: DNA-repair protein XRCC4
scaffold_235	360967	362540	1574	137.971	7.10822	2.25122e-150	481	4	Pp1s235_78V2.1	Pp1s235_78V6.1	Phypa_170196	Pp3c21_10830V3.1	Protein ID: 170196: C2 domain-containing (Protein kinase C calcium binding motif)
scaffold_56	7902	10892	2991	136.537	7.09315	2.28556e-37	119	1	Pp1s56_1V2.1	Pp1s56_1V6.1	Phypa_434909	Pp3c12_5140V3.1	Protein ID: 105977: F9K20.7; balbiani ring 1-related / BR1-related [AT1G78880 - Ubiquitin-specific protease family C19-related protein] - a second gene: ID 175667 not diff regulated. 2 transmembrane domains.
scaffold_77	439078	441820	2743	122.482	6.93642	2.29331e-265	854	8	Pp1s77_100V2.1	Pp1s77_105V6.1	Phypa_438198	Pp3c6_1880V3.1	Protein ID: 232953: SGNH plant lipase cd01837: related sequences not regulated
scaffold_129	572899	574270	1372	114.875	6.84392	0	2503	25	Pp1s129_86V2.1	Pp1s129_85V6.1	Phypa_444537	Pp3c25_14630V3.1	Protein ID: 216427 cytosolic small (18K) heat shock protein
scaffold_41	1729641	1733780	4140	107.9	6.75356	0	15893	169	Pp1s41_225V2.1	Pp1s41_228V6.1	Phypa_432272	Pp3c5_4530V3.1	Protein ID: 105584 Ribonucleoside-diphosphate reductase small subunit (Ribonucleoside-diphosphate reductase R2 subunit) :GO IDs 0004748 ribonucleoside-diphosphate reductase activity and 0009186 deoxyribonucleoside diphosphate metabolism
scaffold_199	339484	341583	2100	100.395	6.64954	5.85516e-54	175	2	Pp1s199_60V2.1	Pp1s199_62V6.1	Phypa_450574	Pp3c9_4680V3.1	Protein ID: 59874 GDSL-motif lipase/hydrolase protein [At5g03820]
scaffold_37	1864553	1866861	2309	91.7896	6.52026	9.41187e-25	80	1	Pp1s37_268V2.1	Pp1s37_275V6.1	Phypa_431293	Pp3c13_23840V3.1	Protein ID: 72569 Peroxidase 27 precursor GO process: 0006979 response to oxidative stress
scaffold_23	2302925	2305277	2353	89.4949	6.48373	4.15074e-24	78	1	Pp1s23_303V2.1	Pp1s23_315V6.1	Phypa_428157	Pp3c5_25020V3.1	Protein ID:24643: (Modified) PRK06181, short chain dehydrogenase.
scaffold_26	1287002	1288443	1442	89.1124	6.47756	3.32106e-71	233	3	Pp1s26_163V2.1	Pp1s26_164V6.1	Phypa_428815	Pp3c17_5160V3.1	Protein ID: 118930: Pathogenesis-related protein R minor form precursor (PR-R) (PROB12) (Thaumatin-like protein E2) [Nicotiana tabacum]; predicted signal peptide
scaffold_66	778928	782692	3765	86.9707	6.44246	1.81647e-115	379	5	No V1.2 model	Pp1s66_164V6.1	Phypa_436535	Pp3c15_23830V3.1	Protein ID: 164212 diacylglycerol CoA transferase
scaffold_287	251969	256558	4590	86.0528	6.42715	1.28148e-68	225	3	Pp1s287_37V2.1	Pp1s287_37V6.1	Phypa_455863	Pp3c4_3290V3.1	Protein ID: 171348 T25B15.60; calmodulin-binding family protein [Arabidopsis thaliana]: contains C-terminal IQ domain
scaffold_37	272816	274043	1228	78.0212	6.28579	6.72602e-21	68	1	No V1.2 model	Pp1s37_44V6.1	Phypa_431488	Pp3c13_21550V3.1	Gene model interrupted by sequence gap (NNNNNNN).
scaffold_194	747120	756105	8986	76.8738	6.26442	3.32372e-101	335	5	Pp1s194_169V2.1	Pp1s194_178V6.1	Phypa_142583	Pp3c16_8340V3.1	Protein ID: 142583 KOG ID: KOG0959 description N-arginine dibasic convertase NRD1 and related Zn2+-dependent endopeptidases
scaffold_224	476071	478942	2871	72.5712	6.18133	3.12702e-171	759	12	Pp1s224_80V2.1	Pp1s224_81V6.1	Phypa_452353	Pp3c15_20210V3.1	Protein ID: 92397:Fungal peptidoglycan binding domain containing protein; CD search has DUF2235: Uncharacterized conserved protein. Merged from 2 blocks
scaffold_221	144359	145607	1249	62.5317	5.96652	6.91658e-65	218	4	Pp1s221_18V2.1	Pp1s221_18V6.1	Phypa_452139	Pp3c8_24690V3.1	Protein ID 92164: predicted protein of unknown function: 1 of 3 tandemly repeated genes (others unregulated) with 8 other similar genes elsewhere
scaffold_13	762468	764946	2479	56.0937	5.80977	2.72276e-129	440	9	Pp1s13_91V2.1	Pp1s13_94V6.1	Phypa_425719	Pp3c4_18280V3.1	Protein ID: 175533 phi-1-related protein (phosphate-induced)
scaffold_324	280604	288310	7707	51.6624	5.69104	0	18506	411	Pp1s324_38V2.1	Pp1s324_39V6.1	Phypa_457447	Pp3c22_13240V3.1	Protein ID: 150949 NAD+ ADP-ribosyltransferase PARP-1 required for poly-ADP ribosylation of nuclear proteins
scaffold_139	421325	423145	1821	49.9106	5.64127	6.13405e-76	261	6	Pp1s139_45V2.1	Pp1s139_44V6.1	Phypa_445542	Pp3c1_10460V3.1	Protein ID:137698 Pathogenesis related protein; BetV1 allergen family pfam00407
scaffold_130	814363	819322	4960	49.8533	5.63962	5.29787e-252	869	20	Pp1s130_189V2.1	Pp1s130_202V6.1	Phypa_444547	Pp3c7_570V3.1	Protein ID 234322: Checkpoint 9-1-1 complex, RAD9 component KOG2810; GO: 0006281 DNA repair; GO0000074 regulation of cell cycle
scaffold_2	2062114	2064480	2367	48.6485	5.60432	1.3699e-61	212	5	Pp1s2_368V2.1	Pp1s2_404V6.1	Phypa_422542	Pp3c7_20200V3.1	Protein ID: 173967 (Modified) AP2/EREBP transcription factor
scaffold_486	30957	33158	2202	47.8071	5.57915	1.90452e-36	125	3	Pp1s486_3V2.1	Pp1s486_3V6.1	Phypa_461104	Pp3c25_3920V3.1	Protein ID: 173538 Heavy metal binding: copper chaperone KOG1603
scaffold_28	2191720	2193576	1857	45.4877	5.5074	0	1229	31	Pp1s28_337V2.1	No V1.6 model	No V1.6 ID	No V3.3 model	Protein ID: 161001 hypothetical protein of unknown function
scaffold_96	743405	745797	2393	42.6678	5.41508	0	1190	32	Pp1s96_114V2.1	Pp1s96_120V6.1	Phypa_440866	Pp3c3_37060V3.1	Protein ID: 81560 similar to bacterial pheromone shutdown protein TraB (similar protein also in C. elegans)
scaffold_11	2231285	2233583	2299	42.2734	5.40168	0	1179	32	Pp1s11_269V2.1	Pp1s11_280V6.1	Phypa_424987	Pp3c11_14690V3.1	Protein ID: 159296 AP2/EREBP transcription factor
scaffold_43	850007	853874	3868	42.1659	5.398	1.3591e-125	441	12	Pp1s43_98V2.1	Pp1s43_101V6.1	Phypa_432561	Pp3c1_19060V3.1	Protein ID: 123214 glyoxal oxidase-related conserved domain and DUF1929 motif found in sugar utilising enzymes (this gene may be involved in active oxygen metabolism) large no of Pp genes
scaffold_30	499495	501867	2373	41.5922	5.37824	1.39163e-82	290	8	Pp1s30_64V2.1	Pp1s30_64V6.1	Phypa_429540	Pp3c2_13490V3.1	Protein ID: 161120 Similarity with AT2G30370: allergen-related protein: putative extracellular signalling peptide
scaffold_62	1064644	1071254	6611	41.3053	5.36826	1.52639e-112	396	11	Pp1s62_135V2.1	Pp1s62_139V6.1	Phypa_436000	Pp3c8_12170V3.1	Unannotated sequence homologous to UDP-galactose transporter on opposite strand overlapping 3'-end of ID:16396. Frame-shift in exon 1 (in row of Ts??)
scaffold_134	836187	839946	3760	38.2457	5.25723	1.56965e-28	100	3	Pp1s134_129V2.1	Pp1s134_131V6.1	Phypa_444996	Pp3c8_22210V3.1	Protein ID: 231562: pfam06985 HET family domain: heterokaryon incompatibility proteins of ascomycete fungi contains 150aa Het domain. Involved with recognition between filaments of different strains.
scaffold_67	679788	681808	2021	36.1422	5.17561	4.50748e-18	63	2	Pp1s67_86V2.1	Pp1s67_89V6.1	Phypa_436714	Pp3c10_19460V3.1	Protein ID: 127795: Interpro IPR000070 pectinesterase
scaffold_283	48714	51197	2484	34.708	5.11719	5.89971e-34	121	4	Pp1s283_11V2.1	Pp1s283_12V6.1	Phypa_455690	Pp3c1_80V3.1	Protein ID: 95571: leucine-rich repeat protein
scaffold_1020	4403	7606	3204	34.6123	5.11321	1.63944e-100	362	12	Pp1s1020_4V2.1	Pp1s1020_4V6.1	Phypa_461727	Pp3c13_19430V3.1	Protein ID: 102998: Variously described as WD-40 protein, serine threonine kinase receptor associated protein ("STRAP"), aldo/keto-reductase, lipid metabolism associated: model contains run of NNNNNNNNN
scaffold_53	391988	394100	2113	33.8474	5.08097	7.91417e-17	59	2	Pp1s53_82V2.1	Pp1s53_80V6.1	Phypa_434270	Pp3c6_26080V3.1	Protein ID: 163201: AP2/EREBP Transcription factor
scaffold_149	96496	99113	2618	32.1264	5.00569	6.76584e-16	56	2	Pp1s149_24V2.1	Pp1s149_26V6.1	Phypa_446443	Pp3c26_310V3.1	Protein ID: 138649: Model modified. Ureide permease (pfam07168): predicted signal peptide
scaffold_54	398407	401447	3041	28.7145	4.84371	0	1902	76	Pp1s54_49V2.1	Pp1s54_54V6.1	Phypa_434516	Pp3c27_4280V3.1	Protein ID: 163266 AAA family ATPase, domain at C-terminus
scaffold_30	2184820	2187047	2228	27.6516	4.78929	9.00129e-65	241	10	Pp1s30_292V2.1	Pp1s30_305V6.1	Phypa_429731	Pp3c2_15960V3.1	Protein ID: 119919: GDSL lipase: lanatoside 15-o-acetylesterase
scaffold_41	1103449	1106186	2738	27.5369	4.78329	8.90114e-20	72	3	No V.12 model	Pp1s41_136V6.1	Phypa_432188	Pp3c5_5380V3.1	Protein ID: 73319: Similar to dynamin-related GTPases
scaffold_34	2320885	2323693	2809	27.4222	4.77727	3.79112e-64	239	10	Pp1s34_433V2.1	Pp1s34_443V6.1	Phypa_430635	Pp3c14_22890V3.1	Protein ID: 120835:NADPH-cytochrome p450 reductase, has signal peptide for secretory pathway
scaffold_109	815028	819250	4223	27.1397	4.76233	6.03545e-164	615	26	Pp1s109_122V2.1	Pp1s109_123V6.1	Phypa_442493	Pp3c19_3000V3.1	Protein ID: 233888 (Modified) WRKY transcription factor
scaffold_144	900672	902840	2169	26.8676	4.7478	1.30407e-149	562	24	Pp1s144_115V2.1	Pp1s144_115V6.1	Phypa_446023	Pp3c16_1250V3.1	Protein ID: 190334: cd00056: endonuclease III; pfam00730: HhH-GPD base-excision repair family protein
scaffold_72	755683	758799	3117	25.5952	4.6778	9.04999e-77	290	13	Pp1s72_159V2.1	Pp1s72_162V6.1	Phypa_437632	Pp3c5_2310V3.1	Protein ID: 233151 (modified) smart00256: F-BOX (receptor of ubiquitin targets) at N-terminus
scaffold_19	406167	408563	2397	25.2861	4.66027	0	5752	261	Pp1s19_61V2.1	Pp1s19_58V6.1	Phypa_427284	Pp3c18_8480V3.1	Protein ID: 68502 (Modified): Similar to AT1G63850: PRLI-interacting factor-related: Contains Protein:Protein interaction domain InterPro:IPR000210
scaffold_306	165430	167250	1821	25.2422	4.65776	1.80533e-52	198	9	Pp1s306_29V2.1	Pp1s306_37V6.1	Phypa_456710	Pp3c26_3070V3.1	Protein ID: 197774: Haem peroxidase: contains secretory signal peptide
scaffold_21	2393979	2405757	11778	24.5589	4.61817	0	1905	89	Pp1s21_381V2.1	Pp1s21_400V6.1	Phypa_427733	Pp3c1_29170V3.1	Protein ID: 20303 (Modified) ATP-dependent DNA helicase similar to AT4G25120 (homologue of yeast SRS2 (Suppressor of RAD Six): 2 blocks merged
scaffold_224	414729	415995	1267	24.3243	4.60432	3.37304e-28	106	5	Pp1s224_63F3.1	No V1.6 model	No V1.6 ID	No V3.3 model	Protein ID 92388: hypothetical protein of unknown function.
scaffold_286	368075	370937	2863	24.2382	4.59921	1.54146e-44	169	8	Pp1s286_44V2.1	Pp1s286_51V6.1	Phypa_455851	Pp3c21_200V3.1	Protein ID: 197198 (Modified) AAA-type ATPase family protein (possibly cell-division related)
scaffold_23	386647	388939	2293	23.8467	4.57572	0	2307	111	Pp1s23_52V2.1	Pp1s23_51V6.1	Phypa_428179	Pp3c5_22560V3.1	Protein ID: 48771 (Modified): pfam03018 dirigent superfamily member (plant disease-response-induced)
scaffold_113	421381	426042	4662	23.7123	4.56757	1.04054e-16	62	3	Pp1s113_79V2.1	Pp1s113_82V6.1	Phypa_442797	Pp3c6_11170V3.1	Protein ID: 230886: predicted protein: only in moss, 12 member family.
scaffold_97	601638	603779	2142	23.3299	4.54411	2.09784e-16	61	3	Pp1s97_78V2.1	Pp1s97_85V6.1	Phypa_440954	Pp3c7_25320V3.1	Protein ID: 81673: Peptidyl-prolyl cis-trans isomerase
scaffold_86	625927	628823	2897	23.3299	4.54411	4.29334e-32	122	6	Pp1s86_66V2.1	Pp1s86_67V6.1	Phypa_439635	Pp3c1_13870V3.1	Protein ID: 131125: purple acid phosphatase: response to oxidative stress; haem peroxidase;
scaffold_444	101741	104301	2561	23.1113	4.53053	7.58868e-26	141	4	Pp1s444_17/18V2.1	No V1.6 model	No V1.6 ID	No V3.3 model	Protein ID: 100872 and Protein ID: 100873: Traces cover two adjacent hypothetical models. Neither has significant BLASTsimilarity in any database
scaffold_74	1115370	1119018	3648	22.9978	4.52343	0	1824	91	Pp1s74_180V2.1	No V1.6 model	No V1.6 ID	Pp3c3_11090V3.1	Protein ID: 78842: contains multiple ankyrin repeat domains cd00204:ankyrin repeats mediate protein-protein interactions in very diverse families of proteins: 2 blocks merged
scaffold_34	1230015	1231591	1577	22.7415	4.50725	3.54806e-199	773	39	Pp1s34_233V2.1	Pp1s34_238V6.1	Phypa_430579	Pp3c14_20840V3.1	Protein ID: 206618 : pfam06747: CHCH domain protein with probable chloroplast TP.
scaffold_27	2241658	2245824	4167	22.6944	4.50427	0	2512	127	Pp1s27_308V2.1	Pp1s27_322V6.1	Phypa_428873	Pp3c21_6420V3.1	Protein ID: 70350 (Modified) hypothetical protein: no homology.
scaffold_60	992628	994511	1884	22.6345	4.50045	2.08987e-223	868	44	Pp1s60_155V2.1	Pp1s60_160V6.1	Phypa_435696	Pp3c4_24020V3.1	Protein ID 163804: beta-1,3-glucan synthesis protein
scaffold_17	1763758	1766877	3120	22.565	4.49601	8.5356e-16	59	3	Pp1s17_261V2.1	Pp1s17_260V6.1	Phypa_426784	Pp3c18_2600V3.1	Protein ID: 47173: protein of unknown function. Similar to AT4G14620
scaffold_291	181190	186060	4871	22.3127	4.47979	0	1828	94	Pp1s291_27V2.1	Pp1s291_30V6.1	Phypa_456037	Pp3c15_6210V3.1	Protein ID: 149142: pfam00149 Calcineurin-like phosphoesterase: Family of diverse phospoesterases including "nucleases such as bacterial SbcD or yeast MRE11" best hit = diphosphonucleotide phosphatase 1
scaffold_47	1717491	1720046	2556	22.259	4.47632	1.96019e-25	97	5	Pp1s47_262V2.1	Pp1s47_268V6.1	Phypa_433351	Pp3c3_21190V3.1	Protein ID: 181251: exostosin family protein pfam03016: The EXT family is a family of tumour suppressor genes
scaffold_149	772823	774641	1819	22.0869	4.46512	2.66669e-20	77	4	Pp1s149_220V2.1	Pp1s149_229V6.1	Phypa_446467	Pp3c26_1680V3.1	Protein ID: 234701: Has secretory signal peptide and cupin domain: germin-like protein
scaffold_59	215689	219588	3900	21.3411	4.41556	3.29997e-24	93	5	Pp1s59_59V2.1	Pp1s59_56V6.1	Phypa_435498	Pp3c1_24930V3.1	Protein ID: 76440: contains cd00170: Sec14p-like lipid-binding domain. Possible phosphatidyl-inositol transfer protein
scaffold_183	276728	278145	1418	21.2034	4.40622	0	18480	1000	Pp1s183_28V2.1	Pp1s183_29V6.1	Phypa_449277	Pp3c2_12430V3.1	Protein ID: 168616: glyoxylase: bleomycin resistance protein: Dioxygenase family
scaffold_27	149501	154259	4759	20.6527	4.36826	2.52555e-32	126	7	Pp1s27_24V2.1	Pp1s27_27V6.1	Phypa_428909	Pp3c21_2960V3.1	Protein ID: 177879: LRR_repeat containing receptor-like protein kinase
scaffold_122	465837	471890	6054	20.6527	4.36826	0	1476	82	Pp1s122_52V2.1	Pp1s122_53V6.1	Phypa_443864	Pp3c8_19560V3.1	Protein ID: 166702 : Chromosome segregation ATPase: chromosome segregation protein SMC, common bacterial type: indicated as having signal peptide (but not transit peptide): A.t. GEX1 (GAMETE EXPRESSED PROTEIN 1)
scaffold_86	562792	566113	3322	20.5644	4.36208	0	2097	117	Pp1s86_59V2.1	Pp1s86_61V6.1	Phypa_439600	Pp3c1_13930V3.1	Protein ID: 106598: multicopper oxidase: probable laccase
scaffold_405	171993	173830	1838	20.5177	4.3588	2.15021e-153	608	34	Pp1s405_19V2.1	Pp1s405_20V6.1	Phypa_459945	Pp3c23_16520V3.1	Protein ID: 173053 (Modified): No homology with anything else. No conserved domains.
scaffold_22	1972069	1974703	2634	19.9672	4.31956	1.81049e-156	1340	77	Pp1s22_323V2.1	Pp1s22_333V6.1	Phypa_428089	Pp3c2_27270V3.1	Protein ID: 160504 One of a member of a family of 9 related Physcomitrella genes: no conserved domains. No other homologies. 2 blocks merged
scaffold_16	2377699	2385193	7495	19.6346	4.29532	0	2430	142	Pp1s16_291V2.1	Pp1s16_310V6.1	Phypa_426604	Pp3c24_12060V3.1	Protein ID: 20647 (Modified). minichromosome maintenance family protein / MCM family protein Most similar to AT3G09660 (MCM8)
scaffold_24	2517405	2519594	2190	19.2758	4.26872	1.78954e-21	84	5	Pp1s24_255V2.1	Pp1s24_262V6.1	Phypa_428369	Pp3c9_7820V3.1	Protein ID: 69760: cytochrome p450 family most similar to PLN02774, brassinosteroid-6-oxidase
scaffold_463	154339	154898	560	19.2185	4.26442	2.86943e-17	67	4	No V1.2 model	No V1.6 model	No V1.6 ID	No V3.3 model	No gene model: Sequence immedietely follows gap (NNNNNN): No BLASTX similarity.
scaffold_150	788896	799770	10874	19.0359	4.25065	7.8043e-77	365	22	No V1.2 model	Pp1s150_94V6.1/2	Phypa_446506/46521	Pp3c14_5920V3.1	Protein ID:228728: Unannotated DNA ligase (Ligase 4): 3 blocks merged
scaffold_300	204621	207935	3315	19.0196	4.24941	0	4973	300	Pp1s300_28V2.1	Pp1s300_28V6.1	Phypa_456452	Pp3c19_4520V3.1	Protein ID: 171571: AAA-type ATPase family protein. Has secretory signal peptide.
scaffold_372	200969	205067	4099	18.5874	4.21625	4.42141e-100	405	25	Pp1s372_57V2.1	Pp1s372_55V6.1	Phypa_459068	Pp3c12_24670V3.1	Protein ID: 98953: Cellulose synthase
scaffold_325	169869	173783	3915	18.5218	4.21116	2.20204e-28	113	7	Pp1s325_25V2.1	Pp1s325_27V6.1	Phypa_457503	Pp3c8_710V3.1	Protein ID: 97438: AAA-type ATPase family protein with secretory signal peptide
scaffold_173	327306	329623	2317	18.0301	4.17234	3.99589e-68	330	21	Pp1s173_54V2.1	Pp1s173_56V6.1	Phypa_448543	Pp3c17_17250V3.1	Protein ID: 88708: No conserved domains: One of 4 similar Physco-specific proteins. Overlaps Protein ID: 8709. 2 blocks merged
scaffold_162	700267	703411	3145	17.815	4.15502	0	1739	112	Pp1s162_132V2.1	Pp1s162_139V6.1	Phypa_447649	Pp3c22_1320V3.1	Protein ID: 169963: 2-Nitropropane dioxygenase (NPD): catalyzes oxidative denitrification of nitroalkanes to their corresponding carbonyl compounds and nitrites
scaffold_1	1633696	1637366	3671	17.3785	4.11923	1.21998e-150	621	41	Pp1s1_251V2.1	Pp1s1_254V6.1	Phypa_421904	Pp3c3_740V3.1	Protein ID: 173818: TIGR00885: bacterial fucP fucose permease conserved domain. No transit peptide.
scaffold_463	75799	77163	1365	17.354	4.11719	7.04626e-30	121	8	Pp1s463_7V2.1	Pp1s463_7V6.1	Phypa_460895	Pp3c2_36290V3.1	Protein ID:155379: Chalcone synthase (cd00831): one of a cluster of genes on chromosome 3
scaffold_137	690598	696355	5758	17.2389	4.10759	3.82518e-294	1217	81	Pp1s137_198V2.1	Pp1s137_199V6.1	Phypa_445287	Pp3c23_11030V3.1	Protein ID: 234503: Possible GATA transcription factor
scaffold_49	179723	183998	4275	11.6902	3.54723	0	2160	212	Pp1s49_17V2.1	Pp1s49_21V6.1/22V6.1	Phypa_433675	Pp3c23_20910V3.1	Protein IDs 208800 + 41480 conflated: Has Secretory signal peptide, N-terminal folate receptor motif and PQQ dehydrogenase domain: 2 blocks merged: Glucose/sorbosone dehydrogenase
scaffold_159	44849	46129	1281	17.2106	4.10522	3.5578e-15	60	4	Pp1s159_6V2.1	Pp1s159_6V6.1	Phypa_447371	Pp3c26_4050V3.1	Protein ID:87559: Conserved domain: UDP-3-O-[3-hydroxymyristoyl] glucosamine N-acyltransferase: an enzyme for the biosynthesis of lipid A, a component of lipopolysaccharide (LPS) in the outer membrane outer leaflet of most Gram-negative bacteria. Mitochondrial transit peptide.
scaffold_47	1720047	1720686	640	16.9237	4.08097	7.0659e-15	59	4	Pp1s47_268V2.1	Pp1s47_268V6.1	Phypa_433351	Pp3c3_21190V3.1	Protein ID: 162820: Exostosin family protein pfam03016: The EXT family is a family of tumour suppressor genes
scaffold_2	2108530	2110956	2427	16.9046	4.07934	1.20214e-159	663	45	Pp1s2_376V2.1	Pp1s2_413V6.1	Phypa_422605	Pp3c7_20150V3.1	Protein ID: 158561:COG2303, BetA, Choline dehydrogenase and related flavoproteins [Amino acid transport and metabolism]; pfam05199, GMC_oxred_C, GMC oxidoreductase (similar to Protein ID: 113581, below)
scaffold_168	678196	681010	2815	16.25	4.02237	0	1827	129	Pp1s168_85V2.1	Pp1s168_84V6.1	Phypa_448120	Pp3c25_10190V3.1	Protein ID: 140533: Cytochrome P450 family: Secretory signal peptide: (degradation of environmental toxins and mutagens): cinnamate-4-monooxygenase.
scaffold_293	130949	139449	8501	15.769	3.97902	4.25395e-253	1072	78	Pp1s293_32V2.1	Pp1s293_34V6.1	Phypa_456151	Pp3c10_6710V3.1	Protein ID: 108610: Chromatin remodelling helicase: chromodomain helicase DNA binding protein 1-like: SNF2 family DNA-dependent ATPase/helicase. Contains macro domain (polyADPribose-binding) - Alc1-like: locates to sites of DNA damage in seconds
scaffold_97	1240050	1240792	743	15.6042	3.96387	1.36971e-32	136	10	Pp1s97_246V2.1	Pp1s97_256V6.1	Phypa_441016	Pp3c7_26620V3.1	Protein ID: 230263: 3'-UTR only, no other traces from this model. Predicted unknown protein similar to predicted unknown proteins from other plant genomes.
scaffold_7	1163471	1167249	3779	15.4895	3.95322	2.12573e-13	54	4	Pp1s7_199V2.1	Pp1s7_216V6.1	Phypa_424146	Pp3c2_4310V3.1	Protein ID: 113581:COG2303, BetA, Choline dehydrogenase and related flavoproteins [Amino acid transport and metabolism]; pfam05199, GMC_oxred_C, GMC oxidoreductase; secretory signal peptide. (similar to Protein ID: 158561, above)
scaffold_173	439910	445184	5275	15.358	3.94092	4.43418e-301	1285	96	Pp1s173_69V2.1	Pp1s173_71V6.1	Phypa_107569	Pp3c17_17090V3.1	Protein ID: 107569: proton-dependent oligopeptide transport protein
scaffold_142	302962	312321	9360	15.2905	3.93456	1.13692e-305	1306	98	Pp1s142_33V2.1	Pp1s142_33V6.1	Phypa_445750	Pp3c13_17960V3.1	Protein ID: 86100: Fanconi anemia, complementation group I gene (FANCI)- involved in repair of DNA double-strand breaks by homologous recombination and in the repair of interstrand DNA cross-links.
scaffold_65	691531	693570	2040	15.107	3.91715	2.03624e-37	158	12	No V1.2 model	Pp1s65_119V6.1	Phypa_436296	Pp3c17_18900V3.1	Protein ID: 77437: Similarity to Protein ID:179025 - Putative protein has a chloroplast Phosphoglucan water dikinase domain (N-terminal) (involved in starch metabolism) and a C-terminal Pyruvate phosphate dikinase, PEP/pyruvate binding domain
scaffold_10	3132757	3137005	4249	14.5008	3.85806	3.56599e-137	594	47	Pp1s10_391V2.1	Pp1s10_401V6.1	Phypa_424894	Pp3c23_5960V3.1	Protein ID: 114432: Metallophosphatase: purple acid phosphatase: response to oxidative stress; haem peroxidase;
scaffold_456	96708	101783	5076	14.2752	3.83544	0	1493	120	Pp1s456_7V2.1	Pp1s456_8V6.1	Phypa_460804	Pp3c2_30860V3.1	Protein ID: 200726: DNA repair protein: Flap endonuclease 1a (OsFEN-1a) [Oryza sativa]: cd00128: XPG - Xeroderma pigmentosum G N- and I-regions (XPGN, XPGI); nucleotide-excision repair and transcription-coupled repair of oxidative DNA damage
scaffold_54	1806004	1809424	3421	14.1987	3.82769	2.50426e-23	99	8	Pp1s54_284V2.1	Pp1s54_299V6.1	Phypa_434443	Pp3c2_30860V3.1	Protein ID: 163352: COBRA superfamily conserved domain: Family of plant proteins are designated COBRA-like (COBL) proteins. The 12 Arabidopsis members of the family are all GPI-linkedphytochelatin synthetase-related annotation may not be correct.
scaffold_40	2257943	2261429	3487	14.1857	3.82636	9.67212e-32	136	11	Pp1s40_289V2.1	Pp1s40_294V6.1	Phypa_432092	Pp3c27_3700V3.1	Protein ID: 73228: no conserved domains: homology with some unknown plant proteins. Annotated as nuclear GTPase for no good reason?
scaffold_299	9882	16882	7001	14.0963	3.81724	0	6708	546	Pp1s299_4V2.1	Pp1s299_4V6.1	Phypa_456422	Pp3c18_7140V3.1	Protein ID: 60909: PpKu70 NHEJ repair protein
scaffold_73	757520	761233	4699	13.8322	3.78996	1.90627e-17	217	18	Pp1s73_111V2.1	Pp1s73_118V6.1	Phypa_437691	Pp3c24_7690V3.1	Protein ID: 233209: Myb-like transcription factor. Related to myb domain, containing SH[AL]QKY[RF] motif at the C-terminal end
scaffold_304	70766	71984	1219	13.386	3.74265	2.84095e-24	105	9	Pp1s304_14V2.1	Pp1s304_12V6.1	Phypa_456652	Pp3c2_32530V3.1	Protein ID: 49725: NAC/NAM domain-containing Transcription factor
scaffold_21	1951359	1957674	6315	13.265	3.72955	1.28753e-253	1133	98	Pp1s21_312V2.1	Pp1s21_327V6.1	Phypa_427559	Pp3c1_28480V3.1	Protein ID: 204601: PDZ-domain-containing Serine endopeptidase: 2 blocks merged
scaffold_111	927289	928994	1706	13.1128	3.7129	1.42099e-18	80	7	Pp1s111_152V2.1	Pp1s111_155V6.1	Phypa_442600	Pp3c1_41960V3.1	Protein ID: 233961: (Modified) contains Ubiquitin domains.
scaffold_299	393532	397318	3787	13.1042	3.71196	5.07053e-49	217	19	Pp1s299_56V2.1	Pp1s299_62V6.1	Phypa_456419	Pp3c18_7700V3.1	Protein ID: 96280: (Modified) Contains mitochondrial targeting peptide, but no obvious homology with anything else.
scaffold_462	51586	60253	8668	13.0501	3.70599	8.08064e-292	1308	115	Pp1s462_9V2.1	Pp1s462_9V6.1	Phypa_460880	Pp3c12_3560V3.1	Protein ID 173451: BLASTP similarity to conserved telomere maintenance component 1(CTC1) of A. thaliana. Contains conserved CTC1 domain: pfam 15491
scaffold_373	198027	203144	5118	13.0237	3.70306	1.58992e-144	647	57	Pp1s373_26V2.1	Pp1s373_28V6.1	Phypa_152670	Pp3c21_16620V3.1	Protein ID: 152670: Cellulose synthase-like C4, glycosyltransferase family 2
scaffold_60	715436	718500	3065	12.7978	3.67782	0	5432	487	Pp1s60_98V2.1	Pp1s60_104V6.1	Phypa_435562	Pp3c4_23520V3.1	Protein ID: 109846: Haem peroxidase (response to oxidative stress)
scaffold_212	221816	232145	10329	12.5431	3.64882	1.06024e-182	1126	103	Pp1s212_42V2.1	Pp1s212_41V6.1	Phypa_451526	Pp3c8_17910V3.1	Protein ID: 91575: RAD54B: "meiotic" chromatin remodelling helicase
scaffold_22	509844	513583	3740	12.3716	3.62897	2.59499e-163	744	69	Pp1s22_77V2.1	Pp1s22_79V6.1	Phypa_427933	Pp3c2_29800V3.1	Protein ID: 177219: Phospho-2-dehydro-3-deoxyheptonate aldolase 1, - first step of shikimate pathway. TargetP predicts mitochondrial TP.
scaffold_87	742891	744587	1697	12.2796	3.61819	1.02913e-196	899	84	Pp1s87_99V2.1	Pp1s87_98V6.1	Phypa_439718	Pp3c7_10780V3.1	Protein ID: 165365: (Modified) AP2/EREBP domain-containing transcription factor
scaffold_222	569940	573786	3847	12.2386	3.61337	3.429e-112	512	48	Pp1s222_92V2.1	Pp1s222_101V6.1	Phypa_452188	Pp3c23_17120V3.1	Protein ID: 4391: Leucine-rich repeat protein with predicted mitochondrial TP (weak)
scaffold_57	998429	1000926	2498	12.1961	3.60835	1.53759e-125	574	54	Pp1s57_130V2.1	Pp1s57_133V6.1	Phypa_435028	Pp3c25_12800V3.1	Protein ID 209851: Leucine-rich repeat protein with secretory signal peptide. (similar to Clavata-like kinase)
scaffold_161	62938	66650	3713	12.1621	3.60432	2.5449e-12	53	5	Pp1s161_10V2.1	Pp1s161_9V6.1	Phypa_447522	Pp3c3_12270V3.1	Protein ID: 167912: Possible splicing coactivator SRm160/300, subunit SRm300 (but no BLAST cds or good similarity with anything not in Pp.
scaffold_2	223326	228788	5463	12.1504	3.60293	2.16164e-90	413	39	Pp1s2_22V2.1	Pp1s2_23V6.1	Phypa_422302	Pp3c7_23750V3.1	Non-coding sequence adjacent to/overlapping Protein ID: 8955 small ubiquitin-like sequence.
scaffold_500	78802	81954	3153	11.9952	3.58439	1.28282e-25	115	11	Pp1s500_4V2.1	Pp1s500_4V6.1	Phypa_461241	Pp3c13_9000V3.1	Protein ID:156018: Phenylalanine ammonia-lyase (adjacent to similarly regulated Chalcone synthase: Protein ID:201011)
scaffold_2	2096304	2098477	2174	11.8366	3.56519	2.1852e-218	1011	98	Pp1s2_372V2.1	Pp1s2_410V6.1	Phypa_422320	Pp3c7_20170V3.1	Protein ID: 158560: (Modified) AP2/EREBP Transcription factor.
scaffold_23	363660	365765	2106	11.7797	3.55823	3.63377e-166	770	75	Pp1s23_48V2.1	Pp1s23_47V6.1	Phypa_428233	No V3.3 model	Protein ID: 160535 (Modified) No CDs: Physcomitrella only.
scaffold_152	399091	401948	2858	11.6234	3.53896	5.50932e-250	1165	115	Pp1s152_74V2.1	Pp1s152_75V6.1	Phypa_446628	Pp3c20_1940V3.1	Protein ID: 190776: DUF506 - Plant-specific protein of unknown function.
scaffold_171	46850	49284	2435	11.5884	3.53461	2.48992e-173	808	80	Pp1s171_10V2.1	Pp1s171_10V6.1	Phypa_448417	Pp3c1_31210V3.1	Protein ID: 140855: Peroxisomal membrane protein MPV17/PMP22 family pfam 04117
scaffold_27	1014158	1016122	1965	11.5651	3.5317	0	10634	1055	Pp1s27_126V2.1	Pp1s27_129V6.1	Phypa_428848	Pp3s123_10V3.1	Protein ID: 160852: von Willebrand Factor type A domain: cd00198: Of widespread occurrence and involvement in a wide variety of important cellular functions including chromosomal stability, malignant.transformation etc
scaffold_28	1155478	1158377	2900	11.4571	3.51817	2.49175e-147	689	69	Pp1s28_194V2.1	Pp1s28_203V6.1	Phypa_429205	Pp3c1_35610V3.1	Protein ID: 160969: (Modified from) AAA-ATPase cd00009; Wide range of functions including helicases, NA-dependent ATPases, chaperones, RecA-like, proteases, cell division control
scaffold_26	1296112	1297451	1340	11.2243	3.48855	3.08633e-48	225	23	Pp1s26_166V2.1	Pp1s26_167V6.1	Phypa_428746	Pp3c17_5130V3.1	Protein ID: 160804: Glycosyl hydrolase family 17 (pfam00332). Hydrolyses O-glycosyl compounds.
scaffold_66	630263	635972	5709	11.0953	3.47188	5.79667e-167	909	94	Pp1s66_143V2.1	Pp1s66_144V6.1	Phypa_436644	Pp3c15_23590V3.1	Protein ID: 10437 SNF2 helicase DNA repair protein/Rad26-like: 2 blocks merged. (ERCC6)
scaffold_275	92315	94960	2646	11.0912	3.47135	5.18627e-13	58	6	No V1.2 model	Pp1s275_13V6.1	Phypa_455229	Pp3c22_4790V3.1	Protein ID: 60706: Histone H3.
scaffold_72	1128754	1131283	2530	11.0912	3.47135	3.14139e-31	145	15	Pp1s72_223V2.1	Pp1s72_230V6.1	Phypa_437501	Pp3c5_2900V3.1	Protein ID: 128717 (Modified from) AP2/EREBP transcription factor
scaffold_29	1633510	1637466	3957	11.0539	3.46649	1.20294e-83	395	41	Pp1s29_244V2.1	Pp1s29_248V6.1	Phypa_429452	Pp3c9_11850V3.1	Protein ID: 70776I: Possible E3 Ubiquitin ligase
scaffold_414	135236	137106	1871	10.9761	3.45629	0	1588	166	Pp1s414_12V2.1	Pp1s414_12V6.1	Phypa_460139	Pp3c19_20170V3.1	Protein ID: 173134: Probable copper chaperone/detoxification protein
scaffold_440	77938	91147	13210	10.8559	3.44041	1.13825e-77	369	39	Pp1s440_11V2.1	Pp1s440_11V6.1	Phypa_460575	Pp3c5_12930V3.1	Protein ID: 154818: Tebichi ortholog: polymerase (DNA directed) theta with DEAD/DEAH box helicase domains
scaffold_103	954225	960824	6600	10.8108	3.4344	5.26205e-89	424	45	Pp1s103_101V2.1	Pp1s103_103V6.1	Phypa_82469	Pp3c6_22830V3.1	Protein ID: 82469 (Modified) SMC class chromosome segregation protein (prokaryote)
scaffold_18	248089	250223	2135	10.7382	3.42468	1.58159e-76	365	39	Pp1s18_56V2.1	Pp1s18_56V6.1	Phypa_160059	Pp3c24_4390V3.1	Protein ID: 160059: Small heat-shock protein Hsp26 (alpha-crystallin domain) class
scaffold_86	991964	997266	5303	10.6794	3.41675	7.48946e-26	121	13	No V1.2 model	Pp1s86_142V6.1	Phypa_439620	Pp3c1_13308V3.1	Protein ID: 80443: SNF2-related DNA Helicase/endonuclease
scaffold_43	555180	559017	3838	10.6393	3.41133	6.86087e-22	102	11	Pp1s43_65V2.1	Pp1s43_67V6.1	Phypa_432586	Pp3c1_18830V3.1	Protein ID: 180561: Phenylalanine ammonia-lyase
scaffold_309	163887	164484	598	10.5697	3.40186	1.7472e-63	304	33	Pp1s309_28V2.1	Pp1s309_32V6.1	Phypa_456890	Pp3c6_560V3.1	Protein ID: 171736: Incomplete gene with run of NNNNNNN. Chloroplast transit peptide.
scaffold_58	862707	867378	4672	10.4995	3.39225	1.61738e-200	970	106	Pp1s58_152V2.1	Pp1s58_157V6.1	Phypa_435146	Pp3c10_8570V3.1	Protein ID: 106029: Glyoxal oxidase N-terminus; Galactose oxidase C-terminus: Many Physco homologues
scaffold_350	216700	218406	1707	10.4957	3.39173	1.53808e-281	1363	149	Pp1s350_18V2.1	Pp1s350_18V6.1	Phypa_458375	Pp3c5_13340V3.1	Protein ID: 172401: No CDs: One of 5 hypothetical Physco proteins.
scaffold_38	776104	777560	1457	10.4411	3.3842	1.73919e-19	91	10	Pp1s38_128V2.1	Pp1s38_133V6.1	Phypa_431583	Pp3c1_8860V3.1	Protein ID:72676 Short hypothetical sequence without foundation for final exon
scaffold_230	571526	573919	2394	10.4306	3.38276	8.13885e-42	200	22	Pp1s230_53V2.1	Pp1s230_53V6.1	Phypa_145616	Pp3c1_15010V3.1	Protein ID: 145616: Protein Kinase with predicted mitochondrial transit peptide (TargetP). Similar to transmembrane/membrane-anchored receptor kinases.
scaffold_49	262194	265192	2999	10.2307	3.35484	3.68716e-66	321	36	Pp1s49_28V2.1	Pp1s49_32V6.1	Phypa_208810	Pp3c23_20820V3.1	Protein ID: 208810: Cysteine proteinase papain/C1A type with signal peptide: possiblelytic vacuole peptidase
scaffold_18	235380	239019	3640	10.1829	3.34808	2.90502e-15	71	8	Pp1s18_53V2.1	Pp1s18_52V6.1	Phypa_426967	Pp3c24_4420V3.1	Protein ID:160058: C-terminal similarity with hypothetical proteins from a range of invertebrate organisms including Dictyostelium discoideum
scaffold_35	677922	678593	672	10.1068	3.33725	2.17562e-290	1427	162	Pp1s35_126V2.1	Pp1s35_128V6.1	Phypa_431046	No V3.3 model	Sequence immediately upstream of chloroplast DNAJ protein (Protein ID: 161703: only 2.25x up-regulated) - In the genome browser browser this also corresponds to the N-terminus of Protein ID: 72061, a dubious model with no homologues and no predicted function.
scaffold_166	364257	366018	1762	9.94388	3.31381	1.55824e-16	78	9	Pp1s166_47V2.1	Pp1s166_53V6.1	Phypa_430946	Pp3c20_12050V3.1	Protein ID: 88177: DUF793 & DUF677 family motifs (predicted chloroplast transit peptide). Similarity with At "BYPASS1": required to prevent constitutive production of a root-derived graft-transmissible signal
scaffold_136	370838	373253	2416	9.8346	3.29787	7.0702e-13	60	7	Pp1s136_47V2.1	Pp1s136_49V6.1	Phypa_445197	Pp3c7_3560V3.1	Protein ID: 85558: Cyclin-like F-box domain and G-protein beta WD-40 repeat motif. Possible ubiquitin ligase?
scaffold_20	2404005	2406677	2673	9.60923	3.26442	3.78271e-14	67	8	Pp1s20_336V2.1	Pp1s20_346V6.1	Phypa_427429	Pp3c19_13170V3.1	Protein ID: 104959: 4-coumarate:coenzyme A ligase 2
scaffold_5	1462427	1468022	5596	9.52816	3.2522	3.39261e-114	573	69	Pp1s5_194V2.1	Pp1s5_205V6.1	Phypa_423455	Pp3c13_12110V3.1	Protein ID: 112955: GTP-binding dynamin family protein - possible vacuolar sorting protein
scaffold_118	237363	240013	2651	9.52318	3.25144	4.93299e-50	249	30	Pp1s118_26V2.1	Pp1s118_27V6.1	Phypa_443469	Pp3c12_24060V3.1	Protein ID: 166513 (Modified). Phosphoglycerate kinase
scaffold_295	307609	313571	5963	9.49768	3.24757	3.09204e-30	149	18	Pp1s295_47V2.1	Pp1s295_45V6.1	Phypa_456252	Pp3c1_42830V3.1	Protein ID: 171502 (Modified) Inner centromere protein ARK-binding domain pfam03491
scaffold_14	180664	182724	2061	9.44616	3.23973	5.74899e-238	1202	146	Pp1s14_34V2.1	Pp1s14_35V6.1	Phypa_426089	Pp3c6_17700V3.1	Protein ID: 203240: HhH-GPD base excision DNA repair family protein : 3-methyladenine DNA glycosylase/8-oxoguanine DNA glycosylase [DNA replication, recombination, and repair]
scaffold_189	286019	292955	6937	9.42052	3.23581	0	1560	190	No V1.2 model	Pp1s189_50V6.1	Phypa_449767	Pp3c15_7620V3.1	Protein ID: 168791 (Modified) Contains pfam02902 Peptidase C48 domain/COG5160 Ulp1 family of proteases "postranslational modification/protein turnover/chaperones"
scaffold_378	180000	182985	2986	9.39545	3.23196	3.78636e-86	434	53	Pp1s378_19V2.1	Pp1s378_21V6.1	Phypa_459240	Pp3c4_22330V3.1	Protein ID:172765: Contains cyclin-like F-box
scaffold_34	1632760	1635511	2752	9.35252	3.22535	2.6294e-191	970	119	Pp1s34_306V2.1	Pp1s34_317V6.1	Phypa_430769	Pp3c14_21620V3.1	Protein ID: 206659: Homeodomain-leucine zipper transcription factor
scaffold_195	302162	306258	4097	9.303	3.2177	1.55173e-59	300	37	Pp1s195_45V2.1	Pp1s195_46V6.1	Phypa_450171	Pp3c6_14810V3.1	Protein ID: 220417: Ribonucleoside-diphosphate reductase large subunit (Ribonucleoside-diphosphate reductase R1 subunit) (RNR1)
scaffold_166	719647	721091	1445	9.24897	3.20929	0	2378	295	Pp1s166_92V2.1	Pp1s166_100V6.1	Phypa_448002	Pp3c20_11510V3.1	Protein ID: 107500: IPR009725 3-demethylubiquinine-9 3-methyltransferase
scaffold_212	725648	728795	3148	9.21853	3.20454	0	1631	203	Pp1s212_114V2.1	Pp1s212_111V6.1	Phypa_451532	Pp3c8_18500V3.1	Protein ID: 169564: Similar to Arabidopsis expressed protein At1g12020. Function unknown.
scaffold_182	322495	323864	1370	9.17896	3.19833	7.24001e-15	72	9	Pp1s182_34V2.1	Pp1s182_36V6.1	Phypa_449257	No V3.3 model	Protein ID: 89371. Traces correspond to this model, but no good gene structure emerges. Short (38aa) hypothetical protein.
scaffold_28	1113422	1116456	3035	9.17896	3.19833	1.11782e-209	1072	134	Pp1s28_190V2.1	Pp1s28_198V6.1	Phypa_429167	Pp3c1_35560V3.1	Protein ID: 70510 (Modified) AAA-ATPase family protein, similar to AT4g25830. Possible chaperone function. Signal peptide predicted by TargetP.
scaffold_195	368055	368997	943	9.12908	3.19047	7.00484e-72	366	46	Pp1s195_55V2.1	Pp1s195_55V6.1	Phypa_450175	No V3.3 model	Protein ID: 168976: Hypothetical protein with predicted mitochondrial transit peptide.
scaffold_17	2343848	2344884	1037	9.05148	3.17815	1.36372e-14	71	9	Pp1s17_354V2.1	Pp1s17_356V6.1	Phypa_426686	Pp3c18_1530V3.1	Protein ID: 116683: Contains cd01837: SGNH_plant_lipase_like, a plant specific subfamily of the SGNH-family of hydrolases. Also annotated as GDSL lipase.
scaffold_44	777213	779200	1988	9.03762	3.17594	0	7609	966	Pp1s44_116V2.1	Pp1s44_117V6.1	Phypa_432776	Pp3c20_16230V3.1	Protein ID: 162512: Hypothetical protein with predicted signal peptide.
scaffold_127	728355	736783	8429	8.94949	3.16181	7.32723e-61	312	40	Pp1s127_104V2.1	Pp1s127_109V6.1	Phypa_444315	Pp3c16_4060V3.1	Probably 2 duplicated & similarly regulated genes: protein ID: 189042 and Protein ID: 136307 (that conflates both genes) encoding 2OG-Fe(II) oxygenases/dioxygenases: similar to GA2- and GA20-oxidases
scaffold_185	626987	630143	3157	8.89212	3.15253	9.02221e-13	62	8	Pp1s185_92V2.1	Pp1s185_98V6.1	Phypa_449464	Pp3c18_6640V3.1	Protein ID:89627:Possible ser-thr kinase; also annotated as Zn metalloprotease. Predicted mitochondrial TP.
scaffold_68	424192	427335	3144	8.72348	3.1249	0	5535	728	Pp1s68_103V2.1	Pp1s68_104V6.1	Phypa_436858	Pp3c17_22040V3.1	Protein ID: 183778: Membrane pump: MATE efflux protein - related (= multi antimicrobial extrusion protein)
scaffold_76	1335400	1338716	3317	8.60528	3.10522	4.80412e-15	75	10	Pp1s76_157V2.1	Pp1s76_162V6.1	Phypa_438189	Pp3c2_35740V3.1	Protein ID:234832: 3-deoxy-D-arabino-heptulosonate 7-phosphate (DAHP) synthase [first step of shikimate pathway]. Predicrted mitochondrial transit peptide.
scaffold_54	796426	798656	2231	8.49054	3.08586	1.21155e-28	148	20	Pp1s54_110V2.1	Pp1s54_116V6.1	Phypa_434491	Pp3c27_1870V3.1	Protein ID: 75615: Hypothetical protein with cytochrome c Haem-binding site
scaffold_66	783407	786962	3556	8.31844	3.05631	5.42759e-71	377	52	Pp1s66_164V2.1	Pp1s66_164V6.1	Phypa_436535	Pp3c15_2383	Protein ID: 164212: Diacylglycerol CoA acyltransferase: COG5056], Acyl-CoA cholesterol acyltransferase: MBOAT family (membrane bound acetyl transferase)
scaffold_181	651280	654224	2945	8.27746	3.04919	1.33495e-19	101	14	Pp1s181_91V2.1	Pp1s181_97V6.1	Phypa_449177	Pp3c10_18160V3.1	Protein ID: 219794: WD-40 repeat-containing cdc20 anaphase promoting complex cell cycle switch protein similar to Arabidopsis thaliana Fizzy-related 2 (FZR2) At4g22910
scaffold_137	754911	758410	3500	8.27431	3.04864	1.90477e-70	375	52	Pp1s137_221V2.1	No V1.6 model	No V1.6 ID	Pp3c23_10870V3.1	Protein ID: 2231755: Hypothetical polypeptide of DUF793 family (pfam05633, this family consists of several plant proteins of unknown function & includes Protein BYPASS 1 involved in carotenoid signalling in root & shoot deveolpment.) Predicted chloroplast transit peptide.
scaffold_44	768861	771431	2571	8.25225	3.04479	0	9857	1372	Pp1s44_115V2.1	Pp1s44_116V6.1	Phypa_432781	Pp3c20_16210V3.1	Protein ID: 162511: Hypothetical protein: Has predicted secretory signal peptide. Merged with misaligned set of reads.
scaffold_124	540780	544876	4097	8.24361	3.04328	2.20812e-123	661	92	Pp1s124_68V2.1	Pp1s124_70V6.1	Phypa_444013	Pp3c15_2490V3.1	Protein ID: 188818: Pyruvate kinase (cytosolic)
scaffold_107	1264541	1267136	2596	8.1955	3.03483	3.85009e-10	50	7	Pp1s107_181V2.1	Pp1s107_205V6.1	Phypa_442292	Pp3c13_2080V3.1	Protein ID: 166279: Basic helix-loop-helix (bHLH) family transcription factor
scaffold_70	599129	601772	2644	8.16375	3.02923	8.24066e-252	1359	191	Pp1s70_101V2.1	Pp1s70_104V6.1	Phypa_437249	Pp3c12_15190V3.1	Protein ID: 164510: No apical meristem (NAC/NAM) transcription factor family protein
scaffold_166	721726	731603	9878	8.15453	3.0276	1.64808e-37	199	28	Pp1s166_93V2.1	Pp1s166_101V6.1	Phypa_448000	Pp3c20_11500V3.1	Protein ID: 168107:SNF2 domain/helicase domain-containing protein, chromodomain-helicase DNA-binding protein
scaffold_7	2743358	2747327	3970	8.13916	3.02488	1.24066e-42	227	32	Pp1s7_428V2.1	Pp1s7_452V6.1	Phypa_423934	Pp3c2_6710V3.1	Protein ID: 158914: Branch superfamily dMAIN - pfam02485: Core-2/I-Branching enzyme: This is a family of two different beta-1,6-N-acetylglucosaminyltransferase enzymes, I-branching enzyme and core-2 branching enzyme. Mitochondrial targeting peptide predicted.MXL8.19; expressed protein [Arabidopsis thaliana]
scaffold_223	327921	336087	8166	8.10912	3.01955	5.70322e-165	1046	148	Pp1s223_52V2.1	Pp1s223_54V6.1	Phypa_452327	Pp3c13_20209V3.1	Protein ID: 40610: DNA ligase 1: merged from 2 blocks
scaffold_11	1195189	1201442	6254	8.00428	3.00077	2.35202e-54	293	42	Pp1s11_138V2.1	Pp1s11_143V6.1	Phypa_425008	Pp3c11_13350V3.1	Protein ID: 159274: (Modified) Clavata-like receptor-like kinase
scaffold_175	635891	640700	4810	7.95988	2.99275	4.4756e-21	111	16	Pp1s175_103V2.1	Pp1s175_105V6.1	Phypa_448731	Pp3c19_9160V3.1	Protein ID: 141229: leucine-rich repeat family protein / protein kinase family protein This gene model includes C-terminus only. Insufficient traces to infer N-terminus.
scaffold_58	909046	910833	1788	7.9551	2.99188	8.53585e-20	104	15	Pp1s58_158V2.1	Pp1s58_163V6.1	Phypa_435181	Pp3c10_8630V3.1	Protein ID: 76327: contains domain pfam07250: Glyoxal oxidase N-terminus. This family represents the N-terminus (approximately 300 residues) of a number of plant and fungal glyoxal oxidase enzymes. Model needs curation.
scaffold_463	128649	130292	1644	7.94333	2.98974	3.04033e-17	90	13	Pp1s463_13V2.1	Pp1s463_13V6.1	Phypa_460890	Pp3c2_36170V3.1	Protein ID: 101260: Chalcone synthase 2 (Naringenin-chalcone synthase 2)
scaffold_99	488460	489764	1305	7.90411	2.9826	1.33634e-34	186	27	No V1.2 model	Pp1s99_71V6.1	Phypa_441294	Pp3c15_11260V3.1	Unannotated sequence with BLASTX similarity to Protein ID: 169596: expressed protein of unknown function.
scaffold_354	244533	246645	2113	7.90411	2.9826	3.76019e-12	62	9	Pp1s354_22V2.1	Pp1s354_22V6.1	Phypa_458509	Pp3c12_16460V3.1	Protein ID: 98425: Hypothetical protein with predicted chloroplast transit peptide.
scaffold_56	864175	865742	1568	7.87334	2.97698	6.83523e-37	199	29	Pp1s56_118V2.1	Pp1s56_122V6.1	Phypa_434914	Pp3c12_6540V3.1	Protein ID: 163483: Calcium-binding EF-hand protein: calmodulin-like
scaffold_74	103951	107373	3423	7.81452	2.96616	2.54146e-46	252	37	Pp1s74_19V2.1	Pp1s74_20V6.1	Phypa_437847	Pp3c3_9740V3.1	Protein ID: 164637: Expressed protein of unknown function. Model needs curation,.
scaffold_195	338196	341456	3261	7.80212	2.96387	1.04213e-86	476	70	Pp1s195_50V2.1	Pp1s195_50V6.1	Phypa_450188	Pp3c6_14750V3.1	Protein ID: 220425: Pfam04833, Family of plant proteins are designated COBRA-like (COBL) proteins. The 12 Arabidopsis members of the family are all GPI-linked. Some members of this family are annotated as phytochelatin synthase, but these annotations are incorrect.
scaffold_31	1284462	1286144	1683	7.75518	2.95516	1.36517e-268	1487	220	Pp1s31_234V2.1	Pp1s31_236V6.1	all_Phypa_429875	Pp3c11_22000V3.1	Protein ID: 206066 PpRad51-1 HR-mediated DNA repair protein
scaffold_298	248465	250183	1719	7.69345	2.94363	0	2662	397	Pp1s298_31V2.1	Pp1s298_31V6.1	Phypa_456365	Pp3c4_21450V3.1	Protein ID: 171541: DNA polymerase delta, subunit 4 family [EC:2.7.7.7] [KO:K03505; pfam4081] [At1g09815]: DNA repair-associated. This subunit may interact with PCNA. Werner helicase interacting protein 1 involved in modulation of pol activity in human cells.
scaffold_59	1631026	1636365	5340	7.65694	2.93677	2.94707e-59	327	49	Pp1s59_307V2.1	Pp1s59_314V6.1	Phypa_435409	Pp3c1_22560V3.1	Protein ID: 182769: (Modified) Leucine-rich repeat serine-threonine transmembrane protein kinase. Predicted signal peptide.
scaffold_40	183422	185371	1950	7.61514	2.92887	1.37862e-160	896	135	Pp1s40_24V2.1	Pp1s40_23V6.1	Phypa_432122	Pp3c20_22310V3.1	Protein ID: 162176: WCOR413 cold-response/cold-acclimation protein family member. Pfam05562. F18B3.110;
scaffold_391	212946	220151	7206	7.54706	2.91592	0	1947	296	Pp1s391_47V2.1	Pp1s391_45V6.1	Phypa_459571	Pp3c12_11230V3.1	Protein ID: 227047: ATP-binding cassette transporter, subfamily B, member 13, group MDR/PGP protein PpABCB13. Signal peptide score = .415
scaffold_242	535466	538113	2648	7.53704	2.914	5.81348e-136	762	116	Pp1s242_83V2.1	Pp1s242_87V6.1	Phypa_453490	Pp3c16_2140V3.1	Protein ID: 235804: PpCtIP (Sae2 in yeast) required for end resection in HR-mediated DNA repair.
scaffold_129	1132316	1139168	6853	7.52737	2.91215	2.90555e-260	1463	223	Pp1s129_218V2.1	Pp1s129_222V6.1	Phypa_444481	Pp3c25_15420V3.1	Protein ID:234287: F-box domain family protein : has 2 F-box domains. Ubiquitination-associated.
scaffold_118	756064	762682	6619	7.50407	2.90767	1.71875e-101	569	87	Pp1s118_147V2.1	Pp1s118_147V6.1	Phypa_443480	Pp3c12_22990V3.1	Protein ID: 166544: Leucine-rich repeat transmembrane protein kinase; mitochondrial TP score= .445
scaffold_194	50603	53205	2603	7.45791	2.89877	1.68884e-37	208	32	No V1.2 model	Pp1s194_13V6.2	Phypa_450103	Pp3c16_7080V3.1	Protein ID:168914: Modified - C-terminal domain only (N-terminal region is different gene model). Predicted expressed protein similar to Protein ID:170806 & At2g40390
scaffold_68	1355274	1357322	2049	7.41378	2.89021	2.30242e-30	168	26	Pp1s68_247V2.1	Pp1s68_248V6.1	Phypa_436975	Pp1s68_248V6.1	Protein ID: 78012: Myb-like transcription factor. Related to myb domain, containing SH[AL]QKY[RF] motif at the C-terminal end
scaffold_77	1421330	1434206	12877	7.38746	2.88508	3.29512e-65	367	57	Pp1s77_258V2.1	Pp1s77_262V6.1	Phypa_438279	Pp3c6_3460V3.1	Protein ID: 129584: PpATR: DNA repair signalling protein kinase (PIKK family)
scaffold_17	2338044	2340660	2617	7.27316	2.86258	6.73942e-66	374	59	Pp1s17_353V2.1	Pp1s17_355V6.1	Phypa_426798	Pp3c18_1550V3.1	Protein ID:204020: GDSL-motif lipase/hydrolase family protein. Predicted signal peptide
scaffold_16	2867199	2867593	395	7.24278	2.85654	2.10656e-18	101	16	No V1.2 model	No V1.6 model	No V1.6 ID	No V3.3 model: chr24	Fragment of Protein ID:38810: chalcone synthase located in region of scaffold surrounded by NNNNNNNNNNN gaps
scaffold_377	157696	162060	4365	7.20848	2.8497	7.2596e-51	289	46	Pp1s377_21V2.1	Pp1s377_22V6.1	Phypa_459221	Pp3c5_18670V3.1	Protein ID: 226781: Interstrand DNA cross-link metallo-beta-lactamase (β-CASP) repair protein-related Pfam07522
scaffold_12	1380036	1384380	4345	7.149	2.83774	7.47924e-15	81	13	Pp1s12_230V2.1	Pp1s12_235V6.1	Phypa_425192	Pp3c22_7360V3.1	Protein ID: 115005: (incomplete model) xeroderma complementation group C/Rad4-like protein (XPC) with BHD1,2,3 DNA-binding domains (Pfam01403,4,5) and transglutaminase domain C (Pfam03835)
scaffold_182	325155	327273	2119	7.1357	2.83506	5.33665e-79	454	73	Pp1s182_35V2.1	Pp1s182_37V6.1	Phypa_449256	Pp3c13_6470V3.1	Protein ID:168588: No apical meristem NAC/NAM-domain transcription factor family protein (Pfam02365)
scaffold_18	2103551	2108081	4531	7.10268	2.82836	0	3869	625	Pp1s18_278V2.1	Pp1s18_283V6.1	Phypa_427077	Pp3c24_1830V3.1	Protein ID: 176660: Choline/ethanolamine kinase lipid biosynthesis (phosphatidyl ethanolamine) enzyme
scaffold_144	386552	395082	8531	6.91847	2.79045	3.1772e-69	404	67	Pp1s144_62V2.1	Pp1s144_59V6.1	Phypa_445998	Pp3c16_630V3.1	Protein ID: 13549: (Modified) Pfam00067: Cytochrome P450 monooxygenase. Cytochrome P450s are haem-thiolate proteins involved in the oxidative degradation of various compounds. They are particularly well known for their role in the degradation of environmental toxins and mutagens.
scaffold_180	90084	92677	2594	6.91566	2.78987	7.62671e-150	880	146	Pp1s180_6V2.1	Pp1s180_6V6.1	Phypa_449093	Pp3c6_6480V3.1	Protein ID:168517: Protein tyrosine kinase family protein / ankyrin repeat family protein. KOG0192:Tyrosine kinase specific for activated (GTP-bound) p21cdc42Hs
scaffold_3	4095127	4100826	5700	6.87286	2.78091	6.7028e-103	605	101	Pp1s3_623V2.1	Pp1s3_646V6.1	Phypa_422994	Pp3c18_11670V3.1	Protein ID: 201653: (Modified) ScRAD1 DNA repair endonuclease (HsERCC1) part of ERCC4 nuclease/helicase (Arabidopsis "Ultraviolet hypersensitive 1") subunit of rad1/rad10 complex that removes non-homologous termini for HR
scaffold_261	575525	577559	2035	6.83857	2.7737	0	4494	754	Pp1s261_56V2.1	Pp1s261_55V6.1	Phypa_170793	Pp3c12_12500V3.1	Protein ID: 170793: Bacterial Glyoxylase/bleomycin resistance gene.
scaffold_494	42168	45492	3325	6.79968	2.76547	3.10816e-95	563	95	Pp1s494_3V2.1	Pp1s494_3V6.1	Phypa_461197	Pp3c26_2420V3.1	Protein ID:228135: Phenylalanine ammonia-lyase 1 (PAL1) [EC:4.3.1.5]
scaffold_213	305738	314427	8690	6.79551	2.76458	1.72288e-193	1149	194	Pp1s213_43V2.1	Pp1s213_42V6.1	Phypa_451645	Pp3c9_3120V3.1	Protein ID:194209: (Modified) expressed conserved glycine-rich protein of unknown function.
scaffold_104	504709	506546	1838	6.78298	2.76192	1.71512e-34	201	34	Pp1s104_63V2.1	Pp1s104_66V6.1	Phypa_441969	No V3.3 model	Protein ID: 82540: Hypothetical protein of unknown function. Mitochondrial TP = .381
scaffold_143	628076	629405	1330	6.72031	2.74853	2.3592e-21	123	21	No V1.2 model	No V1.6 model	No V1.6 ID	No V3.3 model	Unannotated sequence upstream of (& unrelated to) B3 TF ID:86215. No significant BLAST similarity with any database.
scaffold_3	159760	163862	4103	6.71038	2.74639	3.46101e-97	579	99	Pp1s3_20V2.1	Pp1s3_20V6.1	Phypa_422766	Pp3c18_17400V3.1	Protein ID: 112129: (Modified) N-terminal Kelch-domain containing (beta-sheet/propellor forming) and C-terminal bacterial SMC chromosome segregation & partitioning sequence. Mitochondrial TP predicted. Similar to Protein ID:168851
scaffold_25	607737	610171	2435	6.69299	2.74265	1.53897e-41	245	42	Pp1s25_75V2.1	Pp1s25_74V6.1	Phypa_428578	Pp3c3_14160V3.1	Protein ID:177627: Haem peroxidase 27 (PER27) (P27) (PRXR7) [EC:1.11.1.7] possible oxidative stress response. Predicted signal peptide
scaffold_175	522396	524808	2413	6.65657	2.73478	6.33897e-122	731	126	Pp1s175_93V2.1	Pp1s175_94V6.1	Phypa_448744	Pp3c19_9000V3.1	Protein ID:192222: GDSL lipase precursor. Predicted signal peptide
scaffold_376	166560	171155	4596	6.65475	2.73438	1.55973e-10	58	10	Pp1s376_26V2.1	Pp1s376_26V6.1	Phypa_459213	Pp3c3_27000V3.1	Protein ID:226748: Phosphatidyl inositol-dependent Phospholipase C (cell signalling); also has small motif annotated as "RCC:regulator of chromosome condensation". Predicted signal peptide.
scaffold_306	81999	84102	2104	6.62925	2.72885	1.57e-09	52	9	Pp1s306_10V2.1	Pp1s306_17V6.1	Phypa_456704	Pp3c26_2880V3.1	Protein ID:110522: Glycoside hydrolase family 19 (chitinase precursor). Predicted signal peptide.
scaffold_119	284743	285938	1196	6.62925	2.72885	1.57e-09	52	9	Pp1s119_35V2.1	Pp1s119_43V6.1	Phypa_443560	Pp3c2_25760V3.1	Protein ID:166576: AP2/EREBP/DREB1C transcription factor
scaffold_143	91600	94253	2654	6.62346	2.72758	7.62467e-22	127	22	Pp1s143_12V2.1	Pp1s143_13V6.1	Phypa_445814	Pp3c4_6640V3.1	Protein ID: 138089: Galactosyl transferase GMA12/MNN10 family protein [EC:2.4.2.39] part of Golgi mannosyl transferase complex, but predicted mitochondrial TP; adjacent to unlisted gene Pp1s143_13V2.1 =Protein ID:86184: hypothetical protein. This block may thus comprise traces from the 3'-end of 86184 as well as those from131089, in which case both genes are up-regulated.
scaffold_32	2393237	2396073	2837	6.59738	2.72189	2.62046e-46	276	48	Pp1s32_344V2.1	Pp1s32_353V6.1	Phypa_430169	Pp3c10_21310V3.1	Protein ID:161429: Plasma membrane intrinsic protein Pfam00230,: aquaporin: But predicted Chloroplast TP.
scaffold_1	4850041	4857491	7451	6.45008	2.68932	1.15936e-34	208	37	Pp1s1_768V2.1	Pp1s1_782V6.1	Phypa_422034	Pp3c3_5570V3.1	Protein ID:110817: MAPKK-like protein kinase: BLASTP lists a number of homologues as SNF1 kinase (but not SNF2 helicase!). Predicted mitochondrial TP.
scaffold_10	624640	628090	3451	6.38478	2.67464	0	1892	340	Pp1s10_87V2.1	Pp1s10_90V6.1	Phypa_424887	Pp3c23_9520V3.1	Protein ID: 114556: (Modified) Pfam0236 no apical meristem NAC/NAM-domain family transcription factor
scaffold_352	129446	132703	3258	6.37428	2.67226	5.05021e-09	50	9	Pp1s352_21V2.1	Pp1s352_22V6.1	Phypa_458449	Pp3c12_11940V3.1	Protein ID: 226259: CLAVATA-like leucine-rich repeat transmembrane protein kinase. Arabidopsis thaliana mutant "excess microsporophytes"
scaffold_61	1100992	1103087	2096	6.28696	2.65236	7.19641e-65	400	73	Pp1s61_179V2.1	Pp1s61_196V6.1	Phypa_435847	Pp3c11_10350V3.1	Protein ID: 235529: R2R3 Myb transcription factor
scaffold_376	25800	28467	2668	6.2856	2.65205	4.77085e-21	126	23	Pp1s376_5V2.1	Pp1s376_5V6.1	Phypa_459197	Pp3c3_27340V3.1	Protein ID:172731: Pfam07250: glyoxal oxidase. Predicted signal peptide.
scaffold_2	2229126	2230864	1739	6.10729	2.61053	5.14089e-294	1863	350	Pp1s2_394V2.1	Pp1s2_431V6.1	Phypa_422654	No V3.3 model	A block of sequence around gene model ID: 64338: - a hypothetical model with a large intron. The traces derive from the upstream sequence, short first exon and proposed intron and are contiguous. No long ORF. No significant BLASTX similarity.
scaffold_188	40089	45061	4972	6.10697	2.61046	2.15874e-17	165	31	Pp1s188_1V2.1	Pp1s188_1V6.1	Phypa_449670	Pp3c4_4230V3.1	Protein ID:168752: Misannotated sequence for gene model that conflates ID:89770 ID: 15068 (map3ka (mitogen-activated protein kinase kinase kinase 3) kinase): 2 blocks merged
scaffold_308	490102	492231	2130	6.06047	2.59943	4.39414e-33	206	39	Pp1s308_30V2.1	Pp1s308_31V6.1	Phypa_456808	Pp3c3_8080V3.1	Protein ID: 96661: (Modified) Hypothetical gene.
scaffold_83	985259	986884	1626	6.04468	2.59567	1.34827e-34	216	41	Pp1s83_135V2.1	Pp1s83_137V6.1	Phypa_439107	Pp3c15_4870V3.1	Protein ID:165133: (Model needs curation). Endo-beta-mannanase
scaffold_55	909761	911264	1504	6.0237	2.59065	1.58847e-20	126	24	No V1.2 model	Pp1s55_142V6.1	Phypa_434713	Pp3c3_30350V3.1	1.5kb sequence in intergenic region, midway between ID:209618 and ID:209622. A short ORF with limited BLASTP similarity, and more extensive BLASTX similarity with hypothetical Protein ID: 230524 on scaffold 106 and Protein ID:56403 on scaffold 35 (contain peroxidase domains), but with numerous nonsense codons in predicted sequence.
scaffold_134	316324	324063	7740	6.00163	2.58535	1.40999e-32	204	39	Pp1s134_37V2.1	Pp1s134_37V6.1	Phypa_444999	Pp3c8_21590V3.1	Protein ID:231531: Annotated as Topoisomerase-interacting protein (KOG1974: Replication, recombination & repair): contains Pfam04281: "timeless" superfamily domains (x2)- Drosophila circadian rhythm protein
scaffold_245	482109	484788	2680	5.98784	2.58204	8.24127e-27	167	32	Pp1s245_90V2.1	Pp1s245_90V6.1	Phypa_453687	Pp3c10_1920V3.1	Protein ID: 93627: Contains pfam01541 - N-terminal giy-yig domain found in N-terminus of "excinucleases ABC, Csubunit" (bacterial uvrC and bacteriophage "seg" endonucleases: GO function DNA repair annotation
scaffold_130	844239	849535	5297	5.97175	2.57815	2.56755e-103	661	127	Pp1s130_197V2.1	Pp1s130_210V6.1	Phypa_444651	Pp3c7_550V3.1	Protein ID:231423: Annotated as KOG: ER-Golgi vesicle-tethering protein p115, but BLAST shows no conserved domains or similarities to known proteins ("predicted polypeptide"). TargetP predicts mitochondrial TP.
scaffold_44	1884004	1887577	3574	5.965	2.57652	0	2693	518	Pp1s44_294V2.1	Pp1s44_300V6.1	Phypa_432856	Pp3c20_18130V3.1	Protein ID:208168: No apical meristem NAC/NAM-domain family transcription factor
scaffold_455	70376	73448	3073	5.88651	2.55741	3.33346e-55	354	69	Pp1s455_4V2.1	Pp1s455_4V6.1	Phypa_460781	Pp3c23_21230V3.1	Protein ID:227849: Tyrosinase/Polyphenol oxidase, TargetP predicts signal peptide (not c-p TP)
scaffold_53	1686487	1688344	1858	5.85159	2.54883	9.06555e-09	51	10	Pp1s53_248V2.1	Pp1s53_245V6.1	Phypa_434258	Pp3c6_24250V3.1	Protein ID:181949: Conserved domain: Pfam 01062 Bestrophin superfamily: Bestrophin is a 68-kDa basolateral plasma membrane protein expressed in retinal pigment epithelial cellsmitochondrial TP prediction = .701.
scaffold_309	200667	203010	2344	5.83247	2.54411	2.9095e-10	61	12	Pp1s309_37V2.1	Pp1s309_41V6.1	Phypa_456832	Pp3c6_480V3.1	Protein ID: 108715: Xyloglucan endotransglycosylase. Predicted signal peptide.
scaffold_3	3346925	3356307	9383	5.81709	2.5403	2.40976e-111	725	143	Pp1s3_541V2.1	Pp1s3_567V6.1	Phypa_422953	Pp3c18_12550V3.1	Protein ID: 112245: Xeroderma pigmentosum group D protein: RAD3-like helicase: regulator of telomere elongation helicase 1 (RTEL1) (model needs curation)
scaffold_37	2033138	2036543	3406	5.80856	2.53818	6.86357e-08	81	16	Pp1s37_286/8V2.1	Pp1s37_293V6.1	Phypa_431301	Pp3c13_24020V3.1	Protein ID:72578: Ap2/EREBP Transcription factor.
scaffold_15	2363241	2366325	2894	5.80328	2.53687	5.04788e-137	961	190	Pp1s15_404V2.1	Pp1s15_417V6.1	Phypa_426163	Pp3c16_5590V3.1	Protein ID:159817: UDP_glycosyltransferase family protein. No predicted secretion signal. 2 blocks merged
scaffold_247	108573	112199	3627	5.77935	2.53091	4.03005e-42	272	54	Pp1s247_8V2.1	Pp1s247_8V6.1	Phypa_453820	Pp3c4_29120V3.1	Protein ID: 93730: Leucine-rich repeat Receptor-like protein kinase
scaffold_292	290909	292137	1229	5.74265	2.52172	0	2973	594	Pp1s292_32V2.1	Pp1s292_33V6.1	Phypa_456119	Pp3c19_6700V3.1	1.2kb sequence encompassing proposed exon 1 of Protein ID: 95967: but extending to 5'- and 3' (intronic) of this. No BLASTX similarity to anything else.
scaffold_318	266284	266651	368	5.73685	2.52026	1.60315e-08	50	10	No V1.2 model	No V1.6 model	No V1.6 ID	No V3.3 model	Small cluster of unannotated traces of about 400bp: one ORF of 86aa with predicted chloroplast transit peptide, but no homology with database. BLASTX similarity to part of protein ID:168413 on Sc175 (LRR receptor-like Protein kinase) could also be part of another cluster of traces (ID: 171936: putative retrotransposon polyprotein - not upregulated)
scaffold_114	1130431	1134958	4528	5.72022	2.51607	1.09043e-52	344	69	Pp1s114_182V2.1	Pp1s114_188V6.1	Phypa_442930	Pp3c8_17250V3.1	Protein ID: 134789: UMUC-like DNA-repair protein: polymerase iota/DNA damage inducible protein: polymerase eta: polymerase Y family (UV-repair);Rad30
scaffold_31	1335572	1339080	3509	5.7048	2.51218	9.38395e-135	890	179	Pp1s31_246V2.1	Pp1s31_246V6.1	Phypa_430001	Pp3c11_21910V3.1	Protein ID: 161308: Annotated as sister chromatid cohesion protein (cohesin) KOG1525: but no CDs, and BLAST similarity to hypothetical plant proteins: also with At "BIN4" (brassinosteroid insensitive: dsDNA-binding protein AT5G24630: part of the topoisomerase VI complex)
scaffold_277	184078	187038	2961	5.68905	2.50819	9.03571e-19	119	24	Pp1s277_30V2.1	Pp1s277_31V6.1	Phypa_455342	Pp3c17_7580V3.1	Protein ID: 95275: HMG1/2 protein (high mobility group b 2): bind to distorted DNA including crossovers in supercoiled DNA & 4-way junctions.
scaffold_463	100552	102277	1726	5.67948	2.50576	9.1091e-16	99	20	Pp1s463_8V2.1	Pp1s463_8V6.1	Phypa_460896	Pp3c2_36170V3.1	Protein ID: 101257: Chalcone synthase 2 (Naringenin-chalcone synthase 2)
scaffold_116	1030806	1033920	3115	5.63441	2.49426	7.11714e-42	275	56	Pp1s116_167V2.1	Pp1s116_173V6.1	Phypa_443122	Pp3c5_17880V3.1	Protein ID:215581: N-terminal lectin & C-terminal protein kinase catalytic domain: lectin-like receptor kinase. Has predicted signal peptide. Similar to Protein ID: 44198:
scaffold_191	456201	458818	2618	5.53119	2.46759	4.11769e-76	511	106	Pp1s191_78V2.1	Pp1s191_79V6.1	Phypa_449881	Pp3c21_1430V3.1	Protein ID:168851: Contains N-terminal Kelch domains and C-terminal SMC domains: predicted mitochondrial transit peptide. Similar to Protein ID: 112129.
scaffold_70	177079	182720	5642	5.52923	2.46708	2.329e-75	506	105	No V1.2 model	Pp1s70_25V6.1	Phypa_437246	Pp3c12_15930V3.1	Protein ID: 78200: "Reticulon" pfam02453 domain: ER-associated protein of unknown function.
scaffold_61	193007	195829	2823	5.52172	2.46512	2.84445e-12	77	16	Pp1s61_40V2.1	Pp1s61_46V6.1	Phypa_435836	Pp3c11_8850V3.1	Protein ID: 44198: (Modified) N-terminal lectin & C-terminal protein kinase catalytic domain: lectin-like receptor kinase. Has predicted signal peptide Similar to Protein ID:215581
scaffold_292	283076	284589	1514	5.49908	2.45919	0	2914	608	Pp1s292_31V2.1	Pp1s292_31V6.1	Phypa_456090	Pp3c19_6670V3.1	Protein ID: 171434: Unsupported gene model encoding hypothetical protein with similarity to splicing factor. Trace data suggests model incorrect and no good ORF.
scaffold_65	618599	628484	9886	5.48146	2.45456	1.98791e-211	1438	301	Pp1s65_107V2.1	Pp1s65_111V6.1	Phypa_436488	Pp3c17_18800V3.1	Protein ID:164103: DNA polymerase B: delta subunit: Family-B DNA polymerases are predominantly involved in DNA replication and DNA repair.
scaffold_32	2235184	2242854	7671	5.47829	2.45373	1.88955e-50	339	71	Pp1s32_320V2.1	Pp1s32_328V6.1	Phypa_430086	Pp3c10_21600V3.1	Protein ID:161420:KOG annotation as DEAD box RNA helicase, but BLAST CD indicates N-terminal von Willebrand factor adhesion motif (integrin)
scaffold_309	188128	190852	2725	5.43796	2.44306	4.49417e-165	1128	238	Pp1s309_31V2.1	Pp1s309_36V6.1	Phypa_456877	Pp3c6_520V3.1	Traces probably not aligned with this model. Putative adenylate cyclase regulatory protein (Leucine repeat protein)
scaffold_160	891217	891598	382	5.43089	2.44119	7.60778e-32	213	45	No V1.2 model	No V1.6 model	No V1.6 ID	No V3.3 model	350bp of sequence not associated with a gene. No obvious ORF but BLASTX &BLASTN similarity with part of Protein ID:167907: (Pps160_ 148V2.1) which is next gene on same scaffold. Probable remnant of gene duplication.
scaffold_17	1395129	1397748	2620	5.41415	2.43674	8.29645e-23	151	32	Pp1s17_217V2.1	Pp1s17_214V6.1	Phypa_426874	Pp3c18_3130V3.1	Protein ID:159988: Small predicted protein. Predicted mitochondrial TP.
scaffold_269	20236	21918	1683	5.38382	2.42863	8.78656e-10	61	13	Pp1s269_3V2.1	Pp1s269_3V6.1	Phypa_454864	Pp3c14_26000V3.1	Protein ID: 147985: C2H2-type zinc finger protein (model needs curation)
scaffold_298	85061	87583	2523	5.37293	2.42571	0	2126	454	Pp1s298_4V2.1	Pp1s298_4V6.1	Phypa_456385	Pp3c4_21680V3.1	Protein ID:171538: Cytochrome P450 monooxygenase: predicted signal peptide. BLAST similarity with cinnamate hydroxylases.
scaffold_38	1280030	1284833	4804	5.37007	2.42494	1.22077e-165	1142	244	Pp1s38_215V2.1	Pp1s38_221V6.1	Phypa_431631	Pp3c1_8100V3.1	Protein ID:162012: (Modified) Contains N-terminal RING-finger (cd00162) and PHD Zn-finger (pfam00628) domains.
scaffold_36	646696	650924	4229	5.31181	2.4092	0	2162	467	Pp1s36_99V2.1	Pp1s36_101V6.1	Phypa_431135	Pp3c14_13390V3.1	Protein ID: 72254: (Modified) Annotated as "chromatin associated protein Dek, contains SAP DNA binding domain". BLAST CD shows C-terminal domain: pfam10283, a zinc-finger motif that in humans is part of the APLF, aprataxin- and PNK-like forkead association domain-containing protein.
scaffold_44	444877	449356	4480	5.31051	2.40885	4.2938e-122	847	183	Pp1s44_64V2.1	Pp1s44_64V6.1	Phypa_123302	Pp3c20_15680V3.1	Protein ID: 123302: Aldehyde dehydrogenase 11C - NADP-dependent GAPDH. No predicted transit peptide.
scaffold_46	1180331	1182431	2101	5.30931	2.40852	1.961e-13	161	34	Pp1s46_127/9V2.1	Pp1s46_133V6.1	Phypa_433108	Pp3c12_18710V3.1	Overlaps 2 gene models: ID: 74228 and ID: 74229, hypothetical genes in opposite orientations. 2 blocks merged.
scaffold_152	72876	75072	2197	5.30594	2.40761	4.37757e-147	1022	221	Pp1s152_13V2.1	Pp1s152_15V6.1	Phypa_446743	Pp3c20_1440V3.1	Protein ID: 167583: Hypothetical expressed protein of unknown function. Predicted chloroplast TP.
scaffold_41	2139383	2141243	1861	5.29743	2.40529	7.20161e-94	651	141	Pp1s41_308V2.1	Pp1s41_314V6.1	Phypa_432215	Pp3c5_3730V3.1	Protein ID: 162325: Allene oxide cyclase. Predicted chloroplast TP. Allene oxide cyclases are involved in jasmonate biosynthesis.
scaffold_172	22011	25239	3229	5.2517	2.39278	1.68807e-211	1483	324	Pp1s172_6V2.1	Pp1s172_6V6.1	Phypa_448491	Pp3c19_17320V3.1	Protein ID:168293: Needs curation. Model has intron not supported by trace alignments. Unknown gene product.
scaffold_145	161002	167395	6394	5.22873	2.38646	3.8092e-91	638	140	Pp1s145_25V2.1	Pp1s145_26V6.1	Phypa_446096	Pp3c10_16570V3.1	Protein ID:217649: DNA repair helicase UVH6 (UV hypersensitive protein 6) (XPD homolog) (ERCC2 homolog) (RAD3 homolog) (AtUVH6) (AtXPD) [Arabidopsis thaliana]
scaffold_9	2429333	2435937	6605	5.20018	2.37856	1.78418e-40	281	62	Pp1s9_349V2.1	Pp1s9_366V6.1	Phypa_424502	Pp3c20_8330V3.1	Protein ID: 174935: Esterase/lipase/thioesterase family protein.Lysophospholipid acyltransferase (LPLAT) superfamily member. Predicted signal peptide.
scaffold_74	866361	871041	4681	5.19931	2.37832	3.98961e-163	1151	254	Pp1s74_140V2.1	Pp1s74_136V6.1	Phypa_437913	Pp3c3_10750V3.1	Protein ID: 164675: GABAb-like receptor: G-protein coupled receptor protein. Has extracellular ligand-binding domain. Predicted signal peptide.
scaffold_116	59416	61757	2342	5.19878	2.37817	1.87976e-93	657	145	Pp1s116_8V2.1	Pp1s116_9V6.1	Phypa_443169	Pp3c5_16250V3.1	Protein ID:188197: Glycoside hydrolase family 28 protein / probable polygalacturonase (pectinase) .
scaffold_2	2410626	2413245	2620	5.17826	2.37247	4.62545e-49	343	76	Pp1s2_405V2.1	Pp1s2_443V6.1	Phypa_422322	Pp3c7_19830V3.1	Protein ID:109415: Birch pollen allergen class pathogenesis-related protein pfam00407. One of a pair of genes in inverted repeat (Protein ID:62196, similarly regulated)
scaffold_292	325	2514	2190	5.15254	2.36528	9.24216e-69	485	108	Pp1s292_1V2.1	Pp1s292_1V6.1	Phypa_456101	Pp3c19_6330V3.1	Protein ID: 149180: Chalcone synthase cd00831
scaffold_101	275097	277205	2109	5.14214	2.36237	1.54693e-120	856	191	Pp1s101_55V2.1	Pp1s101_55V6.1	Phypa_441622	Pp3c24_20470V3.1	Protein ID:166004: Hypothetical protein: Model needs curation since exon/intron structure unsupported. Unknown function.
scaffold_55	1416605	1419443	2839	5.11294	2.35415	1.69499e-135	967	217	Pp1s55_229V2.1	Pp1s55_224V6.1	Phypa_434731	Pp3c3_31160V3.1	Protein ID:209660: DUF239/pfam0380: some members of this family are small peptidases.
scaffold_348	343776	350169	6394	5.11276	2.3541	3.70215e-149	1065	239	Pp1s348_33V2.1	Pp1s348_32V6.1	Phypa_458345	Pp3c10_13960V3.1	Protein ID:172392: CHLH1 like Mg protoporphyrin IX chelatase subunit H protein: Predicted chloroplast TP.
scaffold_231	682044	686008	3965	5.11101	2.35361	4.73723e-69	490	110	Pp1s231_72V2.1	Pp1s231_75V6.1	Phypa_452791	Pp3c26_15540V3.1	Protein ID:92831: Model provisional due to run of NNNN in sequence: could be 2 different genes conflated due to gap! Conserved domains include N-terminal SNF7 (protein sorting) and bacterial SMC domains, and C-terminal protein kinase catalytic site.
scaffold_53	1224099	1229340	5242	5.09598	2.34936	2.57846e-69	493	111	Pp1s53_187V2.1	Pp1s53_184V6.1	Phypa_434245	Pp3c6_25010V3.1	Protein ID: 14477: (Modified) pfam03097, This domain is found in a number proteins including Rhophilin and BRO1. Endosomal sorting component: binds ESCRT-III subunit Snf7 in sorting complex.
scaffold_114	66666	69233	2568	5.08121	2.34517	1.43844e-09	62	14	Pp1s114_7V2.1	Pp1s114_7V6.1	Phypa_442891	Pp3c8_15410V3.1	Protein ID:134814: Pfam00854, The POT (proton-dependent oligopeptide transport) annotated as peptide transporter
scaffold_58	340069	341605	1537	5.08121	2.34517	7.85401e-14	93	21	No V1.2 model	Pp1s58_71V6.1	Phypa_435141	No V3.3 model	Unannotated sequence between models ID:76276 and ID:209911. This region contains an intron, but no obvious ORF.A small region of BLASTX homology with part of a signal recognition particle subunit 9 polypeptides.
scaffold_276	376405	380112	3708	5.07491	2.34338	7.5446e-17	115	26	Pp1s276_71V2.1	Pp1s276_72V6.1	Phypa_455337	Pp3c27_5180V3.1	Unannotated sequence upstream of AP2/EREBP transcription factor ID:148338.EST sequences exist, but no ORFs or BLASTX similarities.
scaffold_3	191663	193049	1387	5.07138	2.34238	1.85062e-31	221	50	Pp1s3_23V2.1	Pp1s3_24V6.1	Phypa_422998	Pp3c18_17330V3.1	Protein ID:201573: Syntaxin SYP12B1 Likely involved in vesicle trafficking to the plasma membrane
scaffold_15	1266439	1267725	1287	5.06755	2.34129	2.54604e-08	53	12	Pp1s15_182V2.1	Pp1s15_189V6.1	Phypa_426355	Pp3c16_13260V3.1	Protein ID: 176040: AP2/EREBP transcription factor.
scaffold_160	709799	714932	5134	5.04843	2.33583	1.9517e-52	374	85	Pp1s160_109V2.1	Pp1s160_107V6.1	Phypa_447448	Pp3c4_1630V3.1	Protein ID:167899: GCN5-like N-acetyltransferase domain at N-terminus and BRCT domain at C-terminus. Gene model needs accurate determination. Putative Repair-associated histone-acetyltransferase: PAXI1-like
scaffold_41	1817851	1822048	4198	5.0122	2.32544	2.43381e-12	83	19	Pp1s41_243V2.1	Pp1s41_247V6.1	Phypa_432210	Pp3c5_4350V3.1	Protein ID: 162300: (Modified) Protein kinase with predicted signal peptide.
scaffold_217	387237	390097	2861	5.01097	2.32509	1.29838e-147	1070	245	Pp1s217_61V2.1	Pp1s217_63V6.1	Phypa_451831	Pp3c26_8040V3.1	Protein ID:169710: Predicted protein of unknown function.
scaffold_298	231514	233990	2477	4.99787	2.32131	4.78058e-36	257	59	Pp1s298_26V2.1	Pp1s298_26V6.1	Phypa_456387	Pp3c4_21500V3.1	protein ID:96217: Heat shock protein 70
scaffold_115	60310	64035	3726	4.95181	2.30796	3.43214e-23	164	38	Pp1s115_10V2.1	Pp1s115_10V6.1	Phypa_443086	Pp3c4_26880V3.1	Protein ID:19197: Transcription factor WRKY17 Model needs curation
scaffold_120	188428	193247	4819	4.9411	2.30483	1.69513e-13	534	124	Pp1s120_27V2.1	Pp1s120_29V6.1	Phypa_443702	Pp3c10_11730V3.1	Protein ID: 188502: Nucleotide sugar epimerase (one of two adjacent near-identical genes). 2 blocks merged
scaffold_6	305110	306899	1790	4.9173	2.29787	4.26086e-09	60	14	Pp1s6_30V2.1	Pp1s6_30V6.1	Phypa_423597	Pp3c26_9010V3.1	Protein ID:22876: (Modified) PLN02448, UDP-glycosyltransferase family protein
scaffold_245	4623	7056	2434	4.88558	2.28853	1.1278e-18	132	31	Pp1s245_1V2.1	Pp1s245_1V6.1	Phypa_453670	Pp3c10_2700V3.1	Protein ID: 195676: Predicted protein, similar to AT3G12210: conserved sequence-specific DNA binding protein with helix-loop-helix motif.
scaffold_114	1109778	1119051	9274	4.86596	2.28272	1.93375e-142	1056	249	Pp1s114_177V2.1	Pp1s114_181V6.1	Phypa_442893	Pp3c8_17220V3.1	Protein ID: 188096: Poly(adp-ribose) polymerase (PARP-2). Model needs checking.
scaffold_348	327378	333834	6457	4.85575	2.27969	4.15161e-135	1003	237	Pp1s348_32V2.1	Pp1s348_31V6.1	Phypa_458327	Pp3c10_13960V3.1	Protein ID: 98257: (Modified) CHLH2 like Mg protoporphyrin IX chelatase subunit H protein. Chloroplast TP predicted.
scaffold_62	841139	846826	5688	4.84445	2.27633	4.01156e-11	76	18	Pp1s62_108V2.1	Pp1s62_113V6.1	Phypa_435933	Pp3c8_11860V3.1	Protein ID: 163925: Pepsin A -like aspartyl protease family protein
scaffold_67	59680	61918	2239	4.81013	2.26608	2.01214e-15	109	26	Pp1s67_6V2.1	Pp1s67_6V6.1	Phypa_436779	Pp3c10_18650V3.1	Protein ID:164255: Pectin methylesterase. Predicted signal peptide.
scaffold_500	75076	78006	2931	4.79749	2.26228	1.21178e-95	715	171	Pp1s500_3V2.1	Pp1s500_3V6.1	Phypa_461238	Pp3c2_32400V3.1	Protein ID:201011: Chalcone synthase. Adjacent to co-regulated PAL (Protein ID:156018)
scaffold_154	211511	214398	2888	4.7834	2.25804	5.09884e-40	296	71	Pp1s154_27V2.1	Pp1s154_32V6.1	Phypa_446924	Pp3c5_25980V3.1	Protein ID: 167653: Pfam01204, Trehalase (EC:3.2.1.28) is known to recycle trehalose to glucose.
scaffold_38	1465779	1467903	2125	4.73803	2.24429	0	3349	811	Pp1s38_250V2.1	Pp1s38_257V6.1	Phypa_431702	Pp3c1_7800V3.1	Protein ID: 207319: AP2/EREBP Transcription factor.
scaffold_174	339099	340353	1255	4.70422	2.23396	5.48195e-17	123	30	Pp1s174_35V2.1	Pp1s174_35V6.1	Phypa_448678	Pp3c19_10460V3.1	Protein ID:168371: DnaJ (Hsp40) protein: Predicted chloroplast transit peptide.
scaffold_20	1586310	1588256	1947	4.67144	2.22387	2.13323e-08	57	14	No V1.2 model	Pp1s20_239V6.1	Phypa_427518	Pp3c19_14430V3.1	Protein ID:104948: Annotated as esterase/lipase/thiolesterase. Has alpha/beta hydrolase fold.
scaffold_120	188428	192320	3893	4.65932	2.22012	2.54229e-61	467	115	Pp1s120_26V2.2	Pp1s120_29V6.1	Phypa_443702	Pp3c10_11730V3.1	Protein ID:110092: NAD-dependent nucleotide sugar epimerase, possibly udp-glucuronic acid decarboxylase: One of two very similar tandemly duplicated adjacent genes (the other = Pp1s120_26V2.1): some traces shared.
scaffold_280	79080	83130	4051	4.65755	2.21957	7.3875e-63	479	118	Pp1s280_14V2.1	Pp1s280_14V6.1	Phypa_455511	Pp3c27_130V3.1	Protein ID:148594: (Modified) pfam08743. Nse4: A member of the Smc5/6 DNA repair complex. Interacts with Smc5 and NseI
scaffold_306	335548	338577	3030	4.64987	2.21719	6.24256e-11	77	19	Pp1s306_62V2.1	Pp1s306_67V6.1	Phypa_456693	Pp3c26_3410V3.1	Protein ID:171682: Cyclin-like pfam00646: F-box at N-terminus (may not be correct N-terminus as model needs curation).
scaffold_409	223219	226456	3238	4.62773	2.2103	1.60242e-16	121	30	Pp1s409_42V2.1	Pp1s409_42V6.1	Phypa_100088	Pp3c14_7160V3.1	Protein ID:COG0591, Na+/proline symporter [Amino acid transport and metabolism COG0591]; also annotated as urea transporter.100088:
scaffold_105	890768	891726	959	4.58948	2.19833	1.16767e-07	52	13	Pp1s105_133V2.1	Pp1s105_133V6.1	Phypa_442034	Pp3c14_7160V3.1	Protein ID:133671: HSP26 small heat shock protein with alpha crystallin domain.
scaffold_124	1101502	1104352	2851	4.58948	2.19833	6.54347e-23	172	43	Pp1s124_156V2.1	Pp1s124_155V6.1	Phypa_444003	Pp3c15_3340V3.1	Protein ID:216151: Phosphoglucomutase 1 (cd03085)
scaffold_114	767982	773667	5686	4.57698	2.19439	1.12919e-187	1464	367	Pp1s114_128V2.1	Pp1s114_132V6.1	Phypa_442971	Pp3c8_16660V3.1	Protein ID: 188047: WD-40 repeat protein: annotated as "damaged DNA -binding protein 2" (DDB2 - UV damage repair associated) in Arabidopsis (At5g58760) & up-regulated by UV exposure.
scaffold_202	232828	237560	4733	4.53485	2.18105	1.73818e-11	83	21	Pp1s202_40V2.1	Pp1s202_47V6.1	Phypa_450772	Pp3c17_9290V3.1	Traces probably not aligned with this model. Putative adenylate cyclase regulatory protein (Leucine repeat protein)
scaffold_147	140896	143205	2310	4.52909	2.17922	1.80794e-10	75	19	Pp1s147_16V2.1	Pp1s147_16V6.1	Phypa_446260	Pp3c1_37760V3.1	Protein ID: 234606: Needs curation. Contains cd06379: N-terminal leucine/isoleucine/valine-binding protein (LIVBP)-like domain of the NR1, an essential channel-forming subunit of the NMDA receptor. (mammalian neorons)
scaffold_121	194397	203354	8958	4.51763	2.17557	6.95827e-255	2012	511	Pp1s121_27V2.1	Pp1s121_27V6.1	Phypa_443737	Pp3c22_11100V3.1	Protein ID: 188592: PpKu80 DNA repair protein.
scaffold_68	478050	481218	3169	4.49868	2.1695	2.15922e-69	545	139	Pp1s68_115V2.1	Pp1s68_116V6.1	Phypa_436863	Pp3c17_22200V3.1	Protein ID:109896: Pyridoxal phosphate-dependent glutamate (alpha) decarboxylase
scaffold_22	2145348	2151479	6132	4.48192	2.16412	3.20472e-126	1000	256	Pp1s22_353V2.1	Pp1s22_364V6.1	Phypa_428065	Pp3c2_26970V3.1	Protein ID:160508: bZIP transcription factor family protein
scaffold_235	671829	674355	2527	4.47963	2.16338	7.97746e-139	1101	282	Pp1s235_137V2.1	Pp1s235_138V6.1	Phypa_453030	Pp3c21_11360V3.1	Protein ID: 195311: Lactate dehydrogenase
scaffold_375	155526	158015	2490	4.4545	2.15526	3.13692e-09	66	17	Pp1s375_28V2.1	Pp1s375_32V6.1	Phypa_459167	Pp3c16_9370V3.1	Protein ID:152756: Contains protein tyrosine kinase catalytic domain.
scaffold_71	239589	242672	3084	4.44606	2.15253	1.00292e-08	62	16	Pp1s71_55V2.1	Pp1s71_58V6.1	Phypa_437400	Pp3c22_16360V3.1	Protein ID: 45180: (Modified) pfam03254 cell wall Xyloglucan fucosyl transferase. (But has predicted mitochondrial transit peptide) .Fucosyltransferase 6 (AtFUT6) [Arabidopsis thaliana]
scaffold_73	1114300	1116712	2413	4.44112	2.15092	1.45931e-112	898	232	Pp1s73_177V2.1	Pp1s73_185V6.1	Phypa_437789	Pp3c24_8280V3.1	Protein ID: 233220: cd01303, Guanine deaminase (GDEase). An aminohydrolase that converts guanine to xanthine and ammonia, the first step to utilize guanine as a nitrogen source. Predicted mitochondrial transit peptide.
scaffold_81	976562	986179	9618	4.43191	2.14793	0	3994	1034	Pp1s81_159V2.1	Pp1s81_165V6.1	Phypa_438964	Pp3c16_18830V3.1	Protein ID:185258: Phosphofructokinase.
scaffold_252	66638	68125	1488	4.41079	2.14104	7.48489e-59	469	122	Pp1s252_7V2.1	Pp1s252_11V6.1	Phypa_454096	Pp3c6_6610V3.1	Protein ID:110421: F19G10.14; pfam03018, "Dirigent" superfamily member. Induced during plant disease response. Members of this family are involved in lignification.. Predicted signal peptide.
scaffold_111	572565	576873	4309	4.40622	2.13954	3.55303e-69	553	144	Pp1s111_86V2.1	Pp1s111_87V6.1	Phypa_442641	Pp3c1_41530V3.1	Protein ID: 233952: Myb-like transcription factor. Related to myb domain, containing SH[AL]QKY[RF] motif at the C-terminal end
scaffold_77	929686	932788	3103	4.39544	2.13601	4.3356e-65	521	136	Pp1s77_182V2.1	Pp1s77_184V6.1	Phypa_438269	Pp3c6_2730V3.1	Protein ID:184805: Homoeodomain containing Transcription factor with pfam02183, Homeobox associated leucine zipper. (HdZip TF). But has predicted mitochondrial transit peptide.
scaffold_86	273442	274992	1551	4.3796	2.1308	2.40791e-39	313	82	Pp1s86_32V2.1	Pp1s86_33V6.1	Phypa_439683	Pp3c1_14230V3.1	Protein ID:233473: AP2/EREBP Transcription factor
scaffold_91	1300531	1302599	2069	4.36798	2.12697	0	2958	777	Pp1s91_241V2.1	Pp1s91_241V6.1	Phypa_440344	Pp3c12_8190V3.1	Protein ID: 233644: Has SANT domain DNA binding motif:smart00717, SANT SWI3, ADA2, N-CoR and TFIIIB'' DNA-binding domains.
scaffold_4	4020596	4021766	1171	4.36001	2.12433	5.44272e-08	57	15	No V1.2 model	Pp1s4_492V6.1	Phypa_423288	Pp3c16_26030V3.1	1200bp unannotated sequence. No significant BLAST similarity with any database.
scaffold_101	958543	961081	2539	4.27039	2.09437	4.61903e-152	1258	338	Pp1s101_190V2.1	Pp1s101_192V6.1	Phypa_441636	Pp3c24_19080V3.1	Protein ID:187147: Pfam04720, DUF 506 motif: Family of uncharacterized plant proteins.Predicted chloroplast transit peptide.
scaffold_210	224543	228386	3844	4.26766	2.09344	4.39109e-294	2440	656	Pp1s210_33V2.1	Pp1s210_35V6.1	Phypa_451350	Pp3c23_380V3.1	Protein ID:194008: Pfam05637,: glycosyltransferase 34 superfamily. Annotated as galactosyl transferase. May be differentially spliced, but polypeptide sequence unaffected. Predicted chloroplast TP.
scaffold_215	3394	4368	975	4.26678	2.09315	1.72585e-29	238	64	Pp1s215_2V2.1	Pp1s215_2V6.1	Phypa_451781	Pp3c25_500V3.1	Protein ID: 194318:cd05381, SCP_PR-1_like: SCP-like extracellular protein domain, PR-1 like subfamily. Predicted Signal Peptide.
scaffold_27	1603389	1609880	6492	4.26166	2.09142	6.79834e-54	442	119	Pp1s27_209V2.1	Pp1s27_218V6.1	Phypa_428954	Pp3c21_5070V3.1	Protein ID:160867: TIGR01982, This model represents the enzyme (UbiB) which catalyzes the first hydroxylation step in the ubiquinone biosynthetic pathway. Protein kinase. Chloroplast TP predicted.
scaffold_71	894457	897920	3464	4.25202	2.08815	1.48495e-08	63	17	Pp1s71_164V2.1	Pp1s71_170V6.1	Phypa_437419	Pp3c22_15350V3.1	Protein ID:211561: 4-coumarate:coenzyme A ligase (PLN02330 )
scaffold_37	660482	663117	2636	4.23863	2.0836	3.11382e-54	447	121	Pp1s37_124V2.1	Pp1s37_124V6.1	Phypa_431501	Pp3c13_22390V3.1	Protein ID:161926: Metalloproteinase M6 domain:TIGR03296, This model describes a metalloproteinase domain, with a characteristic HExxH motif.
scaffold_161	874765	878060	3296	4.23787	2.08334	3.02592e-28	229	62	Pp1s161_113V2.1	Pp1s161_117V6.1	Phypa_447500	Pp3c3_13190V3.1	Protein ID:218671: Pfam04646 - DUF604 domain. Also pfam02434, The drosophila protein fringe (FNG) is a glucosaminyltransferase that controls the response of the Notch receptor to specific ligands.
scaffold_163	960322	962194	1873	4.23186	2.08129	9.545e-35	284	77	Pp1s163_136V2.1	Pp1s163_137V6.1	Phypa_447732	Pp3c1_40420V3.1	Protein ID: 87994: Annotated as having similarity to Notch precursor (see Protein ID:218671 above). Has predicted signal peptide.
scaffold_104	1332006	1340203	8198	4.22441	2.07875	3.26919e-20	162	44	Pp1s104_204V2.1	Pp1s104_214V6.1	Phypa_441917	Pp3c15_13500V3.1	Protein ID: 166201: Hypothetical protein of unknown function. Predicted mitochondrial TP.MXC20.3; hypothetical protein [Arabidopsis thaliana]
scaffold_25	1856034	1859941	3908	4.20703	2.0728	6.6957e-31	253	69	No V1.2 model	Pp1s25_284V6.1	Phypa_428508	Pp3c3_16150V3.1	Protein ID: 160734: Contains multiple TPR domains (cd00189, Tetratricopeptide repeat domain) and C-terminal TRX domain (cd02947, thioredoxin)
scaffold_244	465409	469475	4067	4.1879	2.06623	1.27304e-09	73	20	Pp1s244_63V2.1	Pp1s244_62V6.1	Phypa_453638	Pp3c22_12740V3.1	Protein ID:195657: Pfam02705 Potassium transporter family protein. Has predicted signal peptide.
scaffold_98	989424	991833	2410	4.17971	2.0634	5.69942e-55	459	126	Pp1s98_160V2.1	Pp1s98_171V6.1	Phypa_441138	Pp3c17_15100V3.1	Protein ID: 165908: (Modified) Hypothetical expressed protein of unknown function.
scaffold_191	16192	23438	7247	4.17853	2.063	1.2027e-150	1271	349	Pp1s191_3V2.1	Pp1s191_3V6.1	Phypa_449901	Pp3c21_2240V3.1	Protein ID: 168838: Pfam07738, SAD1 and UNC84 domain (SUN): Sad1 = S. pombe spindle pole protein; Unc84 = C. elegans nuclear membrane protein involved in nuclear anchoring. Model unclear.
scaffold_245	484789	486784	1996	4.17643	2.06227	1.05099e-11	91	25	Pp1s245_91V2.1	No V1.6 model	No V1.6 ID	No V3.3 model	Protein ID:93628: Hypothetical protein. Adjacent to Protein ID: 93627
scaffold_21	381192	384801	3610	4.16971	2.05995	1.82043e-18	149	41	Pp1s21_64V2.1	Pp1s21_66V6.1	Phypa_427672	Pp3c1_25920V3.1	Protein ID:68924: Hypothetical protein of unknown function.
scaffold_240	242348	244152	1805	4.16878	2.05963	8.71126e-14	109	30	Pp1s240_52V2.1	Pp1s240_55V6.3	Phypa_453356	Pp3c6_16990V3.1	Protein ID: 146184: Magic spot protein: guanosine polyphosphate pyrophosphohydrolase/synthase. (cplast? - lacks N-terminus) This is a truncated version of Protein ID:146168 that lies ca 17kb "upstream" of this (and is not differentially regulated. May be traces shared.
scaffold_101	669845	671756	1912	4.16677	2.05893	3.61526e-17	138	38	Pp1s101_132V2.1	Pp1s101_134V6.1	Phypa_441610	Pp3c24_19620V3.1	Protein ID: 49112: Med22 superfamily:pfam06179 = "surfeit locus protein 5" One of 6 tightly clustered but unrelated mammalian genes. No obvious clustering in physco! Predicted chloroplast TP.
scaffold_244	8573	11786	3214	4.16677	2.05893	4.04824e-09	69	19	Pp1s244_1V2.1	Pp1s244_1V6.1	Phypa_453631	Pp3c22_12010V3.1	Protein ID:93521: Has pfam06136: DUF966 motif at N-terminus. Also a KOG annotation: Predicted K+/H+-antiporter (though no obvious reason why.)
scaffold_203	646483	650537	4055	4.15774	2.0558	2.60158e-83	703	194	Pp1s203_72V2.1	Pp1s203_71V6.1	Phypa_450833	Pp3c9_22110V3.1	Protein ID: 90946: (Modified) Hypothetical protein with predicted mitochondrial transit peptide.
scaffold_340	82036	83446	1411	4.13053	2.04633	2.11452e-09	72	20	Pp1s340_17V2.1	Pp1s340_16V6.1	Phypa_458068	Pp3c25_4250V3.1	Protein ID:198785: (Modified) AP2/EREBP transcription factor.
scaffold_72	1445790	1453560	7771	4.12916	2.04585	6.57762e-71	601	167	Pp1s72_296V2.1	Pp1s72_306V6.1	Phypa_437611	Pp3c5_3340V3.1	Protein ID:128826: (Modified) ATP-binding cassette transporter, subfamily G, member 16, group PDR protein PpABCG16
scaffold_86	653382	658381	5000	4.11704	2.04161	3.82458e-15	122	34	Pp1s86_76V2.1	Pp1s86_77V6.1	Phypa_439681	Pp3c1_13780V3.1	Protein ID:165338: Glycerophosphoryl diester phosphodiesterase: Predicted mitochondrial Transit peptide.
scaffold_31	707344	713827	6484	4.11374	2.04045	5.09406e-18	147	41	Pp1s31_128V2.1	Pp1s31_131V6.1	Phypa_429857	Pp3c11_23120V3.1	Protein ID:235618: N-terminal-transmembrane-C2-domain-Type6-family-member4. Ca2+-binding motif present in phospholipases, protein kinases C, and synaptotagmins
scaffold_315	345415	348956	3542	4.09775	2.03483	1.1044e-09	75	21	Pp1s315_49V2.1	Pp1s315_54V6.1	Phypa_457145	Pp3c3_18090V3.1	Protein ID:150396: Glycogenin-like glycosyl transferase family 8.
scaffold_83	1344075	1347680	3606	4.09216	2.03286	1.21097e-121	1045	293	Pp1s83_200V2.1	Pp1s83_207V6.1	Phypa_439242	Pp3c15_5450V3.1	Protein ID:212826: (Modified) Tyrosinase superfamily protein pfam00264, This family also contains polyphenol oxidases and some hemocyanins. Most BLASTP hits annotated as PPOs. Predicted mitochondrial transit peptide.
scaffold_104	506547	508305	1759	4.08855	2.03159	0	4889	1372	Pp1s104_64V2.1	Pp1s104_69V6.1	Phypa_441878	Pp3c15_14930V3.1	Protein ID:166166 : (Modified). Dirigent superfamily member: pfam03018, this family contains a number of proteins which are induced during disease response in plants
scaffold_43	142213	146920	4708	4.08095	2.02891	4.63424e-297	2568	722	Pp1s43_17V2.1	Pp1s43_19V6.1	Phypa_432663	Pp3c1_18110V3.1	Protein ID: 105625: Glycosyl hydrolase family 31 (GH31) enzyme. Predicted signal peptide.
scaffold_1	5228816	5232880	4065	4.0788	2.02815	1.00559e-71	615	173	Pp1s1_838V2.1	Pp1s1_853V6.1	Phypa_422178	Pp3c3_6190V3.1	Protein ID:64116: Modified substantially. Hypothetical expressed protein. Predicted chloroplast transit peptide.
scaffold_93	585614	590696	5083	4.06079	2.02176	1.06383e-83	722	204	Pp1s93_45V2.1	Pp1s93_45V6.1	Phypa_440541	Pp3c5_19200V3.1	Protein ID: 10720: (Model needs curation) leucine-rich repeat receptor kinase:
scaffold_163	720234	723025	2792	4.04312	2.01547	1.82598e-09	74	21	Pp1s163_98V2.1	Pp1s163_96V6.1	Phypa_447728	Pp3c1_40060V3.1	Protein ID:218820: DEAD box RNA helicase (RH3). Also contains pfam08152, C terminal domain found in the RNA helicase II / Gu protein family.
scaffold_282	530497	535699	5203	4.02545	2.00915	4.13954e-238	2084	594	Pp1s282_70V2.1	Pp1s282_74V6.1	Phypa_455629	Pp3c6_8290V3.1	Protein ID:95560: Hypothetical expressed protein of unknown function.
scaffold_72	396514	398823	2310	4.0158	2.00569	1.08389e-13	112	32	Pp1s72_81V2.1	Pp1s72_81V6.1	Phypa_437637	No V3.3 model	Protein ID:164595: Needs curation. Model unsupported by avaliable ESTs. No BLASTX similarity with anything.
scaffold_265	328684	336168	7485	3.9754	1.9911	1.40076e-28	246	71	No V1.2 model	Pp1s265_31V6.1	Phypa_454695	Pp3c2_33440V3.1	Protein ID:147728: (Modified) DNA polymerase B with zeta subfamily catalytic domain. Pol zeta plays a major role in translesion replication and the production of either spontaneous or induced mutations
scaffold_77	1461729	1464023	2295	3.94436	1.97979	1.568e-102	911	265	Pp1s77_269V2.1	Pp1s77_277V6.1	Phypa_438248	Pp3c6_3530V3.1	Protein ID:212202: Plastocyanin-like copper binding protein pfam02298. Predicted signal peptide.
scaffold_53	1081618	1084239	2622	3.93623	1.97682	3.18845e-53	470	137	Pp1s53_169V2.1	Pp1s53_168V6.1	Phypa_434350	Pp3c6_25220V3.1	Protein ID:163219: Pfam01565 FAD-binding site: FAD-dependent oxidoreductase. Predicted signal peptide.
scaffold_141	295602	300946	5345	3.93384	1.97594	4.95176e-09	72	21	Pp1s141_35V2.1	Pp1s141_35V6.1	Phypa_445667	Pp3c10_12340V3.1	Protein ID:167244: Predicted protein of unknown function.
scaffold_14	2749789	2755011	5223	3.92485	1.97264	3.59298e-63	561	164	Pp1s14_417V2.1	Pp1s14_434V6.1	Phypa_425838	Pp3c6_21780V3.1	Protein ID:159693: smart00225, BTB domains (x2 at C-terminus) - protein interaction domains. KOG annotation: Proteins containing BTB/POZ and Kelch domains, involved in regulatory/signal transduction processes
scaffold_240	307091	308965	1875	3.91291	1.96824	7.96351e-140	1255	368	Pp1s240_64V2.1	Pp1s240_68V6.1	Phypa_453363	Pp3c6_16850V3.1	Protein ID:93302: . Hypothetical expressed protein of unknown function. Similar to Protein ID:93301 (3 rows below) .Genes adjacent in inverted repeat. V1.6 model gives cysteine-rich coding sequence on opposite strand. BLAST similarity with a number of similar proteins in P.patens and other species.
scaffold_486	92904	94319	1416	3.91218	1.96797	1.53466e-86	774	227	Pp1s486_13V2.1	Pp1s486_14V6.1	Phypa_461108	Pp3c25_4050V3.1	Protein ID:228100: cd02176 Xyloglucan endotransglycosylase. Predicted signal peptide.
scaffold_22	2394426	2400391	5966	3.90729	1.96617	0	3385	994	Pp1s22_389V2.1	Pp1s22_400V6.1	Phypa_427987	Pp3c2_26540V3.1	Protein ID:160518: Glycerophosphoryl diester phosphodiesterase . Predicted signal peptide.
scaffold_240	301881	303768	1888	3.90236	1.96435	7.88454e-134	1204	354	Pp1s240_61V2.1	Pp1s240_64V6.1	Phypa_453315	Pp3c6_16850V3.1	Protein ID:93301: Model needs curation. Hypothetical expressed protein of unknown function. Similar to Protein ID:93302 (3 rows above). Genes adjacent in inverted repeat. V1.6 model on opposite strand.
scaffold_192	394468	398664	4197	3.88341	1.95732	1.7813e-15	132	39	Pp1s192_39V2.1	Pp1s192_40V6.1	Phypa_449915	Pp3c20_10450V3.1	Protein ID:11886: Replication protein A subunit 1: PpRPA-1a
scaffold_315	104476	108866	4391	3.86775	1.95149	8.26414e-24	209	62	Pp1s315_16V2.1	Pp1s315_20V6.1	Phypa_457140	Pp3c3_17750V3.1	Protein ID:225327: Exostosin like: pfam03016, The EXT family is a family of tumour suppressor genes. Predicted mitochondrial transit peptide. Plant homologues annotated as cell wall glycosyltransferases.
scaffold_169	28871	33625	4755	3.8645	1.95028	6.48974e-68	613	182	Pp1s169_11V2.1	Pp1s169_11V6.1	Phypa_448241	Pp3c5_16120V3.1	Protein ID:168179: (Modified) Contains 3 x Tetratricopeptide repeat domains + thioredoxin C-terminal domain. Arabidopsis TTL1 (At1g53300) = regulator of stress-related ABA signalling)
scaffold_9	213057	215627	2571	3.85934	1.94835	4.21592e-09	74	22	Pp1s9_22V2.1	No V1.6 model	No V1.6 ID	Pp3c20_4730V3.1	Protein ID: 159016: 3-Dehydroquinate synthase ( pfam01959,): an enzyme in the common pathway of aromatic amino acid biosynthesis. Predicted mitochondrial transit peptide.
scaffold_292	250561	251337	777	3.85189	1.94557	3.02792e-11	94	28	Pp1s292_28V2.1	Pp1s292_29V6.1	Phypa_456113	Pp3c19_6660V3.1	Protein ID:171433: Hypothetical unknown protein: Chloroplast transit peptide predicted. Model needs curation.
scaffold_283	386133	387642	1510	3.84707	1.94376	3.067e-07	57	17	Pp1s283_76V2.1	Pp1s283_81V6.1	Phypa_455695	Pp3c1_630V3.1	Protein ID:171282: (Modified). G-patch-containing protein:smart00443, A predicted glycine rich nucleic binding domain found in RNA binding proteins, including tumor suppressor and DNA-damage-repair proteins
scaffold_222	711915	716091	4177	3.84438	1.94275	2.31513e-92	841	251	Pp1s222_119V2.1	Pp1s222_133V6.1	Phypa_452187	Pp3c23_16880V3.1	Protein ID: 144964: Replication Protein A subunit 1: PpRPA-1b
scaffold_11	1519603	1521094	1492	3.84322	1.94232	1.06131e-45	412	123	Pp1s11_164V2.1	Pp1s11_168V6.1	Phypa_425045	No V3.3 model	Protein ID:66587: Dubious gene model not supported by cDNA evidence. No significant BLASTX similarity.
scaffold_486	99505	101125	1621	3.83531	1.93934	1.86567e-65	595	178	Pp1s486_16V2.1	Pp1s486_17V6.1	Phypa_461112	Pp3c25_4070V3.1	Protein ID:63606: cd02176 Xyloglucan endotransglycosylase. Predicted signal peptide.
scaffold_29	546550	548909	2360	3.82457	1.9353	1.58075e-07	60	18	Pp1s29_78V2.1	Pp1s29_76V6.1	Phypa_429381	Pp3c9_13730V3.1	Protein ID:178214: DUF793 (pfam05633) This family consists of several plant proteins of unknown function. Predicted chloroplast transit peptide.
scaffold_81	463117	466887	3771	3.82163	1.93419	1.01619e-47	433	130	Pp1s81_80V2.1	Pp1s81_81V6.1	Phypa_438944	Pp3c16_17970V3.1	Protein ID:185230: (Modified) serine/threonine protein phosphatase 2A (PP2A) regulatory subunit B56 family
scaffold_169	773168	775419	2252	3.80754	1.92886	6.25153e-266	2459	741	Pp1s169_131V2.1	Pp1s169_140V6.1	Phypa_448205	Pp3c5_14790V3.1	Protein ID:219190: Contains pfam00403, Heavy-metal-associated domain. KOG description: Heavy metal binding & detoxification
scaffold_144	753512	755611	2100	3.78942	1.92198	6.58147e-132	1222	370	Pp1s144_98V2.1	Pp1s144_96V6.1	Phypa_445991	Pp3c16_1070V3.1	Protein ID:217612: Class V chitinase glycosyl hydrolase family 18 protein. Predicted signal peptide.
scaffold_25	2505837	2508038	2202	3.78825	1.92153	3.14462e-64	591	179	Pp1s25_352V2.1	Pp1s25_366V6.1	Phypa_428632	Pp3c3_17070V3.1	Protein ID:49537: (Modified) pfam01167, Tub family protein: other family members variously annotated as phosphoric diester hydrolase/trabnscription factor/F-box-containing.
scaffold_35	441685	445645	3961	3.78801	1.92144	5.14398e-49	449	136	Pp1s35_93V2.1	Pp1s35_95V6.1	Phypa_430849	Pp3c8_2060V3.1	Protein ID:121324: cd04241, AAK_FomA-like amino acid kinase
scaffold_406	114668	120314	5647	3.76807	1.91383	4.13626e-124	1156	352	Pp1s406_8V2.1	Pp1s406_8V6.1	Phypa_459959	Pp3c20_10980V3.1	Probably NOT upregulated: adjacent to Pp1s406_7V2.1 (Protein ID: 61608) and some of these traces included in count
scaffold_105	1350555	1350937	383	3.76546	1.91283	8.8127e-78	722	220	No V1.2 model	No V1.6 model	No V1.6 ID	No V3.3 model	ca. 360 bases of "orphan sequence" in intergenic region, with BLASTX similarity with part of a serine carboxypeptidase (Pp1s149_198V2.1) Adjacent to (600bp from) sequence gap (NNNNNNNNNN)
scaffold_59	251586	255202	3617	3.75071	1.90717	3.50565e-51	474	145	Pp1s59_66V2.1	Pp1s59_63V6.1	Phypa_435397	Pp3c1_24880V3.1	Protein ID:106047: Cell cycle checkpoint protein: Hus1 protein: pfam04005, Hus1, Rad1, and Rad9 are three evolutionarily conserved proteins required for checkpoint control in fission yeast. These proteins are known to form a stable complex in vivo. Hus1-Rad1-Rad9 complex may form a PCNA-like ring structure, and could function as a sliding clamp during checkpoint control.F6D8.25; expressed protein…
scaffold_18	2510638	2514361	3724	3.74994	1.90687	2.35675e-29	268	82	Pp1s18_317V2.1	Pp1s18_322V6.1	Phypa_427037	Pp3c24_1420V3.1	Protein ID:204156: Has DNAJ (HSP40) domain and 2S-2Fe ferredoxin domain. Predicted chloroplast transit peptide.
scaffold_98	1261460	1263401	1942	3.7442	1.90466	0	12890	3950	Pp1s98_202V2.1	Pp1s98_214V6.1	Phypa_441175	Pp3c17_15590V3.1	Protein ID:214235: cd00293, Usp: Universal stress protein family. The universal stress protein Usp is a small cytoplasmic bacterial protein whose expression is enhanced when the cell is exposed to stress agents.
scaffold_17	383912	386385	2473	3.74288	1.90415	5.34211e-27	336	103	Pp1s17_86V2.1	Pp1s17_86V6.1	Phypa_426708	Pp3c18_4480V3.1	Protein ID:116601: Arogenate dehydratase/ prephenate dehydratase family protein: Chorismate pathway aromatic amino acid synthesis: 2 blocks merged
scaffold_187	485141	488203	3063	3.74143	1.90359	7.67491e-17	150	46	Pp1s187_70V2.1	Pp1s187_74V6.1	Phypa_449599	Pp3c20_4070V3.1	Protein ID:168744: Expressed protein of unknown function.
scaffold_48	1159002	1163082	4081	3.71496	1.89335	1.14977e-56	531	164	Pp1s48_138V2.1	Pp1s48_141V6.1	Phypa_433533	Pp3c14_17020V3.1	Protein ID:124219: WRKY transcription factor PpWRKY1
scaffold_322	215513	219124	3612	3.7057	1.88974	5.2765e-76	717	222	Pp1s322_14V2.1	Pp1s322_14V6.1	Phypa_457377	Pp3c10_14840V3.1	Protein ID:225500: PspA IM30 phage shock protein: pfam04012, This family includes PspA a protein that suppresses sigma54-dependent transcription. family protein. Predicted chloroplast transit peptide. AT1G65260 = "plastid transcriptionally active 4" (PTAC4)
scaffold_102	1375406	1376553	1148	3.68366	1.88114	2.16244e-07	61	19	Pp1s102_209V2.1	Pp1s102_217V6.1	Phypa_441763	Pp3c4_29300V3.1	Pprotein ID:12607: (Model needs curation): putative leucine-rich repeat receptor-like transmembrane protein kinase
scaffold_292	54501	56738	2238	3.68115	1.88016	4.87121e-09	77	24	Pp1s292_5V2.1	Pp1s292_5V6.1	Phypa_456106	Pp3c19_6370V3.1	Protein ID: 149195: AP2/EREBP transcription factor.
scaffold_22	1928555	1930536	1982	3.6767	1.87841	0	3166	988	Pp1s22_312V2.1	Pp1s22_322V6.1	Phypa_428021	Pp3c2_27350V3.1	Protein ID:105033: Pathogenesis-related protein:pfam00407, This family is named after Bet v 1, the major birch pollen allergen.
scaffold_204	642516	649003	6488	3.65724	1.87076	5.07841e-101	969	304	Pp1s204_116V2.1	Pp1s204_120V6.1	Phypa_450883	Pp3c3_20390V3.1	Protein ID: 41001: (Modified) contains cd00038, effector domain of the CAP family of transcription factors = cyclic nucleotide-binding domain. Also pfam00520, - Sodium, Potassium, Calcium ion channel -related. Annotated as K+-channel ERG and related proteins, contain PAS/PAC sensor domain
scaffold_327	384197	395215	11019	3.65072	1.86818	5.24124e-19	175	55	Pp1s327_52V2.1	Pp1s327_52V6.1	Phypa_457583	Pp3c16_19950V3.1	Protein ID:172064: Nuclear transport receptor exportin 4 (importin beta superfamily)
scaffold_126	220544	223841	3298	3.65072	1.86818	2.96447e-08	70	22	Pp1s126_39V2.1	Pp1s126_40V6.1	Phypa_444180	No V3.3 model	Protein ID:84651: Hypothetical protein. Predicted mitochondrial transit peptide. - shared traces with adjacent unregulated (and probably mis-annotated) gene model Pp1s126_42V2.1
scaffold_66	921343	923326	1984	3.65072	1.86818	7.79721e-12	105	33	Pp1s66_192V2.1	Pp1s66_196V6.1	Phypa_436648	Pp3c15_24050V3.1	Protein ID:183559: Nucleic acid binding protein. Contains 2x Zinc finger Zn-CCCH domains and a KH-1 domain (cd00105, K homology RNA-binding domain, type I)
scaffold_23	2306022	2308188	2167	3.6429	1.86509	4.66572e-14	127	40	Pp1s23_304V2.1	Pp1s23_318V6.1	Phypa_428174	Pp3c5_25040V3.1	Protein ID:160587: Glycosyl hydrolase 88 superfamily pfam07470, Unsaturated glucuronyl hydrolase catalyses the hydrolytic release of unsaturated glucuronic acids from oligosaccharides
scaffold_48	485187	487983	2797	3.62675	1.85868	3.22793e-57	550	174	Pp1s48_44V2.1	Pp1s48_46V6.1	Phypa_433528	Pp3c14_17840V3.1	Protein ID:208709: MatE efflux protein. The MATE family consists of probable efflux proteins including the functionally uncharacterized DNA damage-inducible protein F (DinF) of E. coli.
scaffold_32	215654	217947	2294	3.60147	1.84859	2.24107e-35	339	108	Pp1s32_28V2.1	Pp1s32_31V6.1	Phypa_430237	Pp3c10_25030V3.1	Protein ID:105282 : (Modified) pfam01095, Pectinesterase (C-terminal) and pfam04043 pectinmethylesterase inhibition domain (N-terminal). Predicted signal peptide.
scaffold_235	356159	360065	3907	3.59806	1.84722	1.02315e-33	323	103	Pp1s235_77V2.1	Pp1s235_77V6.1	Phypa_453028	Pp3c21_10810V3.1	Protein ID:170195: cd00519, Lipase (class 3).
scaffold_56	862283	864174	1892	3.56846	1.8353	4.49653e-106	1045	336	Pp1s56_117V2.1	Pp1s56_122V6.1	Phypa_434914	Pp3c12_6540V3.1	Protein ID:209767: Calcium-binding EF-hand protein. See also Protein ID: 163483. Overlaps with gene model Pp1s56_118V2.1: two adjacent, probably duplicated genes
scaffold_358	354945	356923	1979	3.55435	1.82959	1.86886e-229	2280	736	Pp1s358_63V2.1	Pp1s358_60V6.1	Phypa_458683	Pp3c2_17290V3.1	Protein ID:226399: Ribonuclease T2, pfam00445. Predicted mitochondrial transit peptide.
scaffold_152	85909	88494	2586	3.54715	1.82666	8.35804e-45	439	142	Pp1s152_18V2.1	Pp1s152_19V6.1	Phypa_446653	Pp3c20_1460V3.1	Protein ID:167584: VQ motif-containing protein pfam05678, This short motif is found in a variety of plant proteins Motif = short motif FXhVQChTG. Function unknown but may bind plastid sigma factors. Predicted chloroplast transit peptide.
scaffold_98	1458449	1460476	2028	3.54188	1.82452	3.96996e-08	71	23	Pp1s98_241V2.1	Pp1s98_254V6.1	Phypa_441058	Pp3c17_15940V3.1	Protein ID:13957: (Modified). Glycosyl transferase GT-A type. Predicted chloroplast transit peptide
scaffold_65	172953	178801	5849	3.5366	1.82236	4.67965e-27	262	85	Pp1s65_37V2.1	Pp1s65_38V6.1	Phypa_436294	Pp3c17_18100V3.1	Protein ID:164085: Contains 4 TPR repeats (cd00189, Tetratricopeptide repeat domain) Annotated as molecular co-chaperone STI1
scaffold_2	2406617	2409470	2854	3.52962	1.81951	5.12486e-37	363	118	Pp1s2_404V2.1	Pp1s2_442V6.1	Phypa_422600	Pp3c7_19850V3.1	Protein ID:62196: Birch pollen allergen class pathogenesis-related protein pfam00407. One of a pair of genes in inverted repeat (Protein ID: 109415, similarly regulated)
scaffold_31	604950	609538	4589	3.52525	1.81773	5.25469e-22	212	69	Pp1s31_110V2.1	Pp1s31_115V6.1	Phypa_429887	Pp3c11_23260V3.1	Protein ID:105252: (Modified) cd07987, Lysophospholipid acyltransferase (LPLAT) superfamily member. Predicted chloroplast transit peptide.
scaffold_247	535067	538307	3241	3.51656	1.81416	2.08123e-80	803	262	Pp1s247_44V2.1	Pp1s247_45V6.1	Phypa_453840	Pp3c4_28680V3.1	Protein ID:108307: Pfam03079, acireductone dioxygenase enzyme; also pfam07883 cupin beta-barrel and PHA02550, single-stranded DNA binding protein motif.
scaffold_19	2263286	2268029	4744	3.50585	1.80977	7.23192e-12	110	36	Pp1s19_307V2.2	Pp1s19_310V6.1	Phypa_427134	Pp3c18_11020V3.1	Protein ID:117291: Phospholipase D. N-terminal Ca-binding domain and 2 phospholipase D active site domains.
scaffold_26	683941	687460	3520	3.48168	1.79978	1.20463e-09	88	29	Pp1s26_74V2.1	Pp1s26_77V6.1	Phypa_428841	Pp3c17_6050V3.1	Protein ID:118942: Trace numbers in brackets probably correct. Secretory peroxidase: class III haem-dependent peroxidase.
scaffold_50	1858317	1867456	9140	3.48	1.79909	7.64943e-64	643	212	Pp1s50_181V2.1	Pp1s50_184V6.1	Phypa_433746	Pp3c25_8050V3.1	Protein ID:124571: (Modified) Phosphoinositide polyphosphatase pfam02383: Syja_N domain: a protein domain which shows homology to the yeast protein SacI. Found at the amino terminal of the inositol 5'-phosphatase synaptojanin.
scaffold_22	12371	14642	2272	3.47688	1.79779	8.5039e-11	100	33	Pp1s22_4V2.1	Pp1s22_4V6.1	Phypa_427901	Pp3c2_30620V3.1	Protein ID: 104998: Chalcone synthase (Naringenin-chalcone synthase)
scaffold_447	111097	115701	4605	3.46806	1.79413	3.29492e-118	1203	398	Pp1s447_24V2.1	Pp1s447_24V6.1	Phypa_460680	Pp3c11_3940V3.1	Protein ID:173354: Protease-associated (PA) domain-containing plant vacuolar sorting receptor (VSR). C-terminal Ca-binding EGF-like domain. Predicted signal peptide.
scaffold_199	248395	252354	3960	3.46242	1.79178	4.09186e-34	341	113	Pp1s199_42V2.1	Pp1s199_43V6.1	Phypa_450576	Pp3c9_4480V3.1	Protein ID:90615: (Modified) pfam04750: This family includes the hamster androgen-induced FAR-17a protein, and its human homologue, the AIG1 protein - functions unknown! Predicted mitochondrial transit peptide.
scaffold_103	1259782	1264743	4962	3.45682	1.78945	8.77189e-24	235	78	Pp1s103_134V2.1	Pp1s103_135V6.1	Phypa_441829	Pp3c6_22490V3.1	Protein ID:166149: (Model needs curation) TIR-domain (Toll-interleukin receptor) + leucine-rich repeat family protein
scaffold_40	1331904	1335220	3317	3.45667	1.78938	3.20499e-116	1187	394	Pp1s40_185V2.1	Pp1s40_190V6.1	Phypa_431992	Pp3c20_20510V3.1	Protein ID:180192: HSP70 heat-shock protein/chaperone (pfam00012)
scaffold_228	275049	279843	4795	3.45023	1.78669	1.26195e-165	1699	565	Pp1s228_26V2.1	Pp1s228_25V6.1	Phypa_452666	Pp3c21_20650V3.1	Protein ID: 63283: Chalcone synthase (Naringenin-chalcone synthase)
scaffold_192	19382	22411	3029	3.44938	1.78634	1.17039e-154	1894	630	Pp1s192_3V2.1	Pp1s192_4V6.1	Phypa_449917	Pp3c20_10830V3.1	Protein ID: 168868: Glycosyl hydrolase 88 family: pfam07470, Unsaturated glucuronyl hydrolase. Predicted signal peptide. 2 blocks merged.
scaffold_65	1491270	1493413	2144	3.44211	1.78329	3.61969e-11	105	35	Pp1s65_253V2.1	Pp1s65_254V6.1	Phypa_77514	Pp3c17_20210V3.1	Protein ID:77514: B3 family transcription factor - 2 B3 domains.
scaffold_317	474780	479455	4676	3.44211	1.78329	1.2645e-14	141	47	Pp1s317_75V2.1	Pp1s317_77V6.1	Phypa_457272	Pp3c6_9770V3.1	Protein ID:150458: TPR-domain thioredoxin: 2 TPR (tetratricopeptide repeat domain) repeats and a C-terminal TRX domain.
scaffold_90	1458967	1466208	7242	3.44211	1.78329	2.1514e-42	429	143	Pp1s90_233V2.1	Pp1s90_238V6.1	Phypa_440209	Pp3c9_2440V3.1	ProteinID:10529: Rb -related protein with RB-A motif (pfam01858 cyclin fold) and RB-B motif (cyclin fold)
scaffold_13	1141318	1152366	11049	3.43247	1.77925	1.60307e-69	712	238	Pp1s13_168V2.1	Pp1s13_171V6.1	Phypa_425510	Pp3c4_17500V3.1	Protein ID:115301: Acetyl Co Carboxylase
scaffold_814	35427	38109	2683	3.42743	1.77713	4.03486e-293	3035	1016	Pp1s814_3V2.1	Pp1s814_3V6.1	Phypa_461672	Pp3c17_9890V3.1	Protein ID: 110706: Serine carboxypeptidase ( pfam00450) : predicted signal peptide
scaffold_184	864969	866686	1718	3.41231	1.77075	1.12442e-66	687	231	Pp1s184_143V2.1	Pp1s184_140V6.1	Phypa_449404	Pp3c8_13540V3.1	Protein ID:219988: Class I chitinase (pfam00182) Predicted signal peptide
scaffold_209	554997	558530	3534	3.40885	1.76929	4.01269e-40	410	138	Pp1s209_83V2.1	Pp1s209_88V6.1	Phypa_451258	Pp3c14_15360V3.1	Protein ID: 221213: Receptor-like Tyrosine Protein Kinase
scaffold_102	719635	723142	3508	3.40861	1.76918	0	9768	3288	Pp1s102_104V2.1	Pp1s102_107V6.1	Phypa_441778	Pp3c4_30220V3.1	Protein ID:110056: Major Intrinsic Protein (aquaporin pfam00230)
scaffold_77	518363	524946	6584	3.40734	1.76865	2.17329e-10	98	33	Pp1s77_118V2.1	Pp1s77_119V6.1	Phypa_438247	Pp3c6_2050V3.1	Protein ID:129635: ATP-binding cassette transporter, subfamily G, member 24, group WBC protein PpABCG24: Model needs curation
scaffold_46	677604	680945	3342	3.39329	1.76268	3.22112e-14	139	47	Pp1s46_55V2.1	Pp1s46_56V6.1	Phypa_433222	Pp3c12_19570V3.1	Protein ID: 123708: Predicted signal peptide.Contains multiple domains:cd02981, protein disulfide isomerase family (thioredoxin domainns)
scaffold_165	123192	125441	2250	3.38503	1.75917	3.77201e-57	593	201	Pp1s165_20V2.1	Pp1s165_21V6.1	Phypa_447897	Pp3c2_20400V3.1	Protein ID: 88089: (Modified) Predicted signal peptide. Contains pfam08242, SAM dependent methyltransferase motif.
scaffold_172	25240	29446	4207	3.38474	1.75905	1.18145e-06	59	20	Pp1s172_7V2.1	Pp1s172_7V6.1	Phypa_448464	No V3.3 model	Sequence largely upstream of Protein ID:88609: - No obvious ORF. The adjacent model has little support and has no obvious database homology
scaffold_150	887080	895522	8443	3.37785	1.75611	0	23181	7874	Pp1s150_111V2.1	Pp1s150_114V6.1	Phypa_446518	Pp3c14_6070V3.1	Protein ID: 190702: ATP-binding cassette transporter, subfamily A, member 2, group ATH protein PpABCA2
scaffold_187	25830	27461	1632	3.37462	1.75472	1.78469e-10	100	34	No V1.2 model	Pp1s187_4V6.1	Phypa_449595	Pp3c20_3330V3.1	Protein ID: 449595: Encodes protein similar to ID:166005 and ID:172187 (neither significantly regulated). Most similar Arabidopsis gene is AT3G14760. No known or predicted function.
scaffold_68	1692729	1695696	2968	3.36414	1.75024	1.12082e-114	1208	412	Pp1s68_291V2.1	Pp1s68_294V6.1	Phypa_436857	Pp3c17_24050V3.1	Protein ID: 164419: E3 ubiquitin ligase similar to animal "deltex" proteins. Contains RING finger domain and 2 N-terminally located WWE (pfam02825) domains predicted to mediate specific protein- protein interactions in ubiquitin and ADP ribose conjugation systems.
scaffold_31	269660	272447	2788	3.34017	1.73992	1.67789e-276	2949	1013	Pp1s31_50V2.1	Pp1s31_52V6.1	Phypa_429833	Pp3c11_23810V3.1	Protein ID:205962: Proline-rich protein containing C-terminal CD: pfam07223, a conserved region approximately 350 residues long within a number of plant proteins of unknown function. This region also annotated as COG5028, Vesicle coat complex COPII, subunit SEC24/subunit SFB2/subunit SFB3, and pfam09770, - members of this family are necessary for accurate chromosome transmission during cell divis…
scaffold_190	318706	319906	1201	3.33605	1.73814	3.41013e-33	346	119	Pp1s190_38V2.1	Pp1s190_39V6.1	Phypa_449810	Pp3c4_9740V3.1	Protein ID: 107726: Protein with "PPTTYT" repeated domain (DNA repeat CCTCCCACTACTGATACT) Homology with a number of P- or T-rich proteins from various non-plant species
scaffold_225	418573	427737	9165	3.33201	1.73639	1.86276e-54	575	198	Pp1s225_70V2.1	Pp1s225_68V6.1	Phypa_452440	Pp3c22_21030V3.1	Protein ID: 145270: (Modified) DNA replication factor C complex subunit 1 Model needs curation.
scaffold_53	1514725	1521463	6739	3.32571	1.73366	4.30512e-38	400	138	Pp1s53_231V2.1	Pp1s53_228V6.1	Phypa_434300	Pp3c6_24520V3.1	Protein ID:163237: Probable nuclear pore complex protein: similar to AT5G05680 nuclear pore complex protein-related and mammalian Nup88 "overexpressed in tumour cells"
scaffold_252	20935	42189	21255	3.32256	1.73229	0	4002	1382	Pp1s252_2V2.1	Pp1s252_2V6.1	Phypa_454111	Pp3c6_6545V3.1	This is not a single gene containing a 16kb intron (Protein ID: 170601) as annotated, but is actually two tandemly duplicated, unannotated genes encoding members of the "dirigent" disease-response-related family (pfam03018):each has a predicted signal peptide.
scaffold_22	202002	203343	1342	3.31637	1.72961	1.65897e-20	211	73	Pp1s22_33V2.1	Pp1s22_34V6.1	Phypa_427989	Pp3c2_30370V3.1	Protein ID:69162: One of two Physcomitrella genes of unknown function and dubious annotation. The other (90990) is probably not expressed
scaffold_52	1632080	1635925	3846	3.31358	1.72839	1.06958e-98	1057	366	Pp1s52_198V2.1	Pp1s52_202V6.1	Phypa_434188	Pp3c13_7410V3.1	Protein ID:163162: Contains conserved domain of unknown function DUF3444 (pfam11926,): some homologues annotated as heat shock protein-like (DNAJ) but no good identification of this.
scaffold_33	1311493	1313310	1818	3.31222	1.7278	2.30033e-43	459	159	Pp1s33_211V2.1	Pp1s33_216V6.1	Phypa_161493	Pp3c18_20080V3.1	Protein ID: 161493: Expressed protein of unkown function. Browser suggests some C-terminal similarity with "DNA double-strand break repair rad50 ATPase [Sulfolobus solfataricus]" But this is tenuous and based on a short lysine-rich domain
scaffold_96	387712	391113	3402	3.29869	1.72189	1.33196e-11	115	40	Pp1s96_57V2.2	Pp1s96_61V6.1	Phypa_440876	Pp3c3_36480V3.1	Protein ID: 132424: Pfam02854 "Middle domain of eIF4G" (Model needs curation)
scaffold_35	1790733	1794487	3755	3.29039	1.71826	9.14161e-33	347	121	Pp1s35_305V2.1	Pp1s35_319V6.1	Phypa_430813	Pp3c1_10880V3.1	Protein ID:206889 : cd04926, This CD includes the C-terminal ACT domain, of a novel type of ACT domain-containing protein which is composed almost entirely of four ACT domain repeats (the "ACR" protein). ACR proteins, found only in Arabidopsis and Oryza, as yet, are proposed to function as novel regulatory or sensor proteins in plants.
scaffold_80	156687	160996	4310	3.27668	1.71223	5.85729e-57	614	215	Pp1s80_41V2.1	Pp1s80_41V6.1	Phypa_438749	Pp3c11_18080V3.1	Protein ID:212464: Glycosyl hydrolase family 31 (GH31: cl11402,) Possible alpha galactosidase(PLN02229,): predicted signal peptids.
scaffold_367	324623	327892	3270	3.27404	1.71107	3.59543e-134	1461	512	Pp1s367_39V2.1	Pp1s367_39V6.1	Phypa_458878	Pp3c22_19580V3.1	Protein ID:152476: Cytochrome P450 family protein: Predicted signal peptide
scaffold_223	639614	643751	4138	3.25088	1.70083	6.89312e-18	187	66	Pp1s223_116V2.1	Pp1s223_118V6.1	Phypa_452286	Pp3c13_19490V3.1	Protein ID:194758: Contains Domain of unknown function DUF 248 (pfam03141: suggested to be methyltransferase)
scaffold_6	2917550	2922337	4788	3.25088	1.70083	8.83454e-12	119	42	Pp1s6_346V2.1	Pp1s6_364V6.1	Phypa_423669	Pp3c26_12890V3.1	Protein ID:113188: (Modified) Leucine-rich repeat family protein with "malectin" (pfam11721) domain. Predicted signal peptide and transmembrane sequence.
scaffold_47	1206232	1210378	4147	3.24928	1.70012	2.15683e-31	337	119	Pp1s47_186V2.1	Pp1s47_190V6.1	Phypa_433330	Pp3c3_22100V3.1	Protein ID:162790: Annotated with KOG ID & Description as: "KOG2418 Microtubule-associated protein TAU"
scaffold_348	243681	246108	2428	3.24457	1.69803	4.33553e-109	1199	424	Pp1s348_30V2.1	Pp1s348_29V6.1	Phypa_458341	Pp3c10_14020V3.1	Protein ID:199004: Rab11/RabA-family small GTPase
scaffold_185	239492	242371	2880	3.22903	1.6911	1.20367e-18	197	70	Pp1s185_18V2.2	Pp1s185_21V6.1	Phypa_449498	Pp3c18_5860V3.1	Protein ID:192745: RING finger domain protein: predicted mitochondrial transit peptide.
scaffold_217	448927	451066	2140	3.19873	1.6775	1.98208e-25	276	99	Pp1s217_68V2.1	Pp1s217_69V6.1	Phypa_451839	Pp3c26_7960V3.1	Protein ID:144584: SAM-dependent methyltransferase (pfam08242)
scaffold_13	2014727	2015615	889	3.18714	1.67226	1.71863e-05	50	18	Pp1s13_301V2.1	Pp1s13_311V6.1	Phypa_425545	Pp3c4_16130V3.1	Protein ID:67127: Protein of unknown function: similarity to zinc finger proteins
scaffold_315	219943	227281	7339	3.18649	1.67197	1.04057e-97	1097	395	No V1.2 model	Pp1s315_38V6.2	Phypa_457150	Pp3c3_17910V3.1	Protein ID:96960: (Modified) Nucleoporin autopeptidase: This group of autocatalytic serine endopeptidases belong to MEROPS peptidase family S59 (clan SP). The NUP C-terminal domains of Nup98 (see row 447) and Nup145 possess peptidase S59 autoproteolytic activity.
scaffold_45	1993159	1995221	2063	3.17986	1.66896	1.41764e-09	97	35	Pp1s45_249V2.1/2	Pp1s45_254V6.1	Phypa_433052	Pp3c1_6050V3.1	Protein ID:74139: (Modified) Protein Tyrosine kinase with peptidoglycan binding (LysM) motif.
scaffold_129	20856	21785	930	3.17733	1.66782	2.17759e-07	72	26	Pp1s129_5V2.1	Pp1s129_5V6.1	Phypa_444482	Pp3c25_14010V3.1	Protein ID:231288: Expressed gene of unknown function: similar to a number of P. patens genes that are not differentially regulated
scaffold_72	258421	259845	1425	3.16967	1.66433	0	7481	2708	Pp1s72_43V2.1	Pp1s72_43V6.1	Phypa_437622	Pp3c5_1480V3.1	Protein ID:164587: Expressed gene of unknown function.
scaffold_27	2144960	2148213	3254	3.16356	1.66155	1.23201e-42	477	173	Pp1s27_294V2.1	Pp1s27_307V6.1	Phypa_428924	Pp3c21_6200V3.1	Protein ID:205423: pfam00153, Mitochondrial carrier protein. Mitochondrial transit peptide predicted.
scaffold_310	39264	41576	2313	3.16262	1.66112	9.12908e-20	215	78	Pp1s310_2V2.1	Pp1s310_2V6.1	Phypa_456895	Pp3c6_4000V3.1	Protein ID:108724: Cytochrome b(561) with dopamine beta-monooxygenase (DOMON) beta-sheet domain. May act as aferric-chelate reductase. Predicted signal peptide.
scaffold_3	3820166	3822619	2454	3.16124	1.66049	3.87048e-47	529	192	Pp1s3_601V2.1	Pp1s3_625V6.1	Phypa_422817	Pp3c18_11980V3.1	Protein ID:64872: (Modified) Ap2/EREB transcription factor
scaffold_336	370579	373890	3312	3.15913	1.65953	1.64095e-54	614	223	Pp1s336_66V2.1	Pp1s336_69V6.1	Phypa_457893	Pp3c2_20160V3.1	Protein ID:172227: Similar to putative sulphate transporters
scaffold_193	214536	218740	4205	3.15705	1.65858	7.93316e-117	1329	483	Pp1s193_16V2.1	Pp1s193_16V6.1	Phypa_449998	Pp3c17_3060V3.1	Protein ID:168891: Xyloglucan endotransglycosylase (cd02176) (TargetP predicts mitochondrial TP!)
scaffold_34	2085834	2091097	5264	3.15527	1.65776	1.43045e-11	121	44	Pp1s34_394V2.1	Pp1s34_404V6.1	Phypa_430775	Pp3c14_22480V3.1	Protein ID:206702: Guanine exchange factor of rop GTPase: member of "prone" (pfam03759, ) superfamily. Possibly alternatively spliced.
scaffold_191	494484	497395	2912	3.14707	1.65401	2.20891e-09	96	35	No V1.2 model	Pp1s191_85V6.1	Phypa_449854	Pp3c21_1370V3.1	Protein ID:90014: (modified 3'-end): limited similarity with gene models from other plants. Closest Arabidopsis match with AT1G72410 "COP1-interacting protein related"
scaffold_137	760329	763436	3108	3.14017	1.65084	5.36387e-19	208	76	Pp1s137_223V2.1/2	Pp1s137_223V6.1	Phypa_445332	Pp3c23_10840V3.1	Protein ID:234508: (Modified conflation of 2 adjacent models). Myosin like: Filament-like plant protein, long coiled-coil (Pfam05911) and Histidine kinase phoshoacceptor domain: interacts with nuclear envelope.
scaffold_209	494405	499666	5261	3.13459	1.64828	4.51132e-179	3262	1194	Pp1s209_76/79V2.1	Pp1s209_83V6.2	Phypa_451324	Pp3c14_15380V3.1	Protein ID:107931: Uracil DNA glycosidase (PRK05254) [involved in base-excision repair]. Predicted chloroplast transit peptide. 2 blocks merged
scaffold_72	576164	576895	732	3.13096	1.64661	6.75425e-15	161	59	Pp1s72_115V2.1	Pp1s72_118V6.1	Phypa_229195	Pp3c5_2020V3.1	Protein ID:229195: "Harpin-induced protein" homologue. Hydrophobic stress inducible protein categorised as atypical LEA protein (pfam03168)
scaffold_22	378731	381664	2934	3.11429	1.6389	2.83448e-17	190	70	Pp1s22_55V2.1	Pp1s22_56V6.1	Phypa_428051	Pp3c2_30060V3.1	Protein ID:69175: Similar to At4g00755: F-box family protein
scaffold_15	2496583	2499770	3188	3.11309	1.63835	1.4804e-32	369	136	Pp1s15_430V2.1	Pp1s15_443V6.1	Phypa_426308	Pp3c16_5320V3.1	Protein ID:176181: Pfam00153 Mitochondrial carrier protein "PUMP1" (plant uncoupling mitochondrial protein 1). Predicted signal peptide by TargetP (!!)
scaffold_54	595234	598189	2956	3.10807	1.63602	1.01866e-110	1284	474	Pp1s54_85V2.1	Pp1s54_91V6.1	Phypa_434462	Pp3c27_1590V3.1	Protein ID:209411: Contains DNAJ/HSP40 heat shock domain and ferredoxin-containing (4fe-4S) domain. Chloroplast transit peptide
scaffold_217	377296	381548	4253	3.10024	1.63238	2.46157e-57	662	245	Pp1s217_57V2.1	Pp1s217_58V6.1	Phypa_451858	Pp3c26_8080V3.1	Protein ID:194463: (Modified) Exostosin (pfam03016, : family of mammalian tumour suppressor genes) Predicted mitochondrial transit peptide. Also annotated as glycosyl transferase
scaffold_107	536600	538883	2284	3.0979	1.63129	8.48647e-15	162	60	Pp1s107_79V2.1	Pp1s107_77V6.1	Phypa_442299	Pp3c13_3400V3.1	Protein ID:166260: IQ domain-containing protein / Bcl2-associated (BAG) domain-containing protein - Hsp70 co-chaperones with role in modulating apoptosis: predicted mitochondrial transit peptide.
scaffold_47	677471	682605	5135	3.09466	1.62978	7.38513e-302	3536	1311	Pp1s47_117V2.1	Pp1s47_119V6.1	Phypa_433252	Pp3c3_22850V3.1	Protein ID: 208586: (Modified) PLN03032, serine decarboxylase. Predicted chloroplast transit peptide.
scaffold_90	965528	969047	3520	3.0934	1.62919	2.46093e-24	275	102	Pp1s90_147V2.1	Pp1s90_147V6.1	Phypa_440221	Pp3c9_1620V3.1	Protein ID:213551: Contains pfam00264 - tyrosinase & polyphenol oxidase, and pfam12142, - DWL motif found in PPOs, and pfam12143 - KFDV PPO-related domain. Predicted mitochondrial transit peptide.
scaffold_44	71563	73862	2300	3.08215	1.62394	1.0507e-35	411	153	Pp1s44_9V2.1	Pp1s44_9V6.1	Phypa_432750	Pp3c20_15090V3.1	Protein ID:162486: (Modified) One of 4 Physcomitrella proteins of unknown function. No other plant homologues. Predicted signal peptide.
scaffold_105	1247081	1248947	1867	3.07954	1.62271	1.0197e-166	1962	731	Pp1s105_211V2.1	Pp1s105_212V6.1	Phypa_442076	Pp3c17_10170V3.1	Protein ID:19961: AP2/EREBP Transcription factor
scaffold_267	619293	621412	2120	3.05965	1.61337	9.01536e-06	56	21	No V1.2 model	No V1.6 model	No V1.6 ID	No V3.3 model	Protein ID: 94778: Similar to a large number of predicted P. patens proteins. No other species similarity. Predicted mitochondrial transit peptide. Model needs curation. Lies in Intergenic region between Pp1s267_96 and Pp1s267_99 in V1.6
scaffold_90	1325749	1329159	3411	3.05965	1.61337	9.18311e-08	80	30	Pp1s90_206V2.1	Pp1s90_210V6.1	Phypa_440180	Pp3c9_2210V3.1	Protein ID:80976: pfam01699 potassium-dependent sodium-calcium exchange integral membrane protein . Model needs curation.
scaffold_30	736355	739574	3220	3.05771	1.61245	6.93016e-45	525	197	Pp1s30_106V2.1	Pp1s30_112V6.1	Phypa_429664	Pp3c2_13880V3.1	Protein ID: 178359: (Modified) "copine" - Ca-mediated phospholipid-binding protein (cd01459) . Also has C-terminal RING finger domain. Predicted chloroplast transit peptide.
scaffold_107	99776	104281	4506	3.05568	1.61149	4.3193e-108	1281	481	Pp1s107_16V2.1	Pp1s107_15V6.1	Phypa_442257	Pp3c13_4010V3.1	Protein ID:133941: Rho-GAP small GTPase activating protein (cd00159; pfam00786)
scaffold_59	472599	475897	3299	3.0525	1.60999	0	4834	1817	Pp1s59_118V2.1	Pp1s59_117V6.1	Phypa_210069	Pp3c1_24350V3.1	Protein ID:210069: cd06451, Alanine-glyoxylate aminotransferase (AGAT) family member. Predicted chloroplast transit peptide.
scaffold_345	111746	114296	2551	3.04549	1.60667	6.88049e-19	215	81	Pp1s345_11V2.1	Pp1s345_10V6.1	Phypa_458271	Pp3c21_8940V3.1	Protein ID:198924: Glutamine synthetase pfam03951 and pfam00120
scaffold_97	730390	732900	2511	3.04494	1.60642	8.18657e-07	69	26	No V1.2 model	No V1.6 model	No V1.6 ID	No V3.3 model	Lies in Intergenic region between Pp1s97_109 and Pp1s97_112. No significant similarity to any database.
scaffold_127	927559	932498	4940	3.04187	1.60496	1.62847e-10	114	43	Pp1s127_124V2.1	Pp1s127_128V6.1	Phypa_444366	Pp3c16_4250V3.1	Protein ID: 84805: Similar to about 10 other P. patens proteins, but no cross-species similarity. Annotated with Interpro000834: "Peptidase M14, carboxypeptidase A"
scaffold_162	483126	483579	454	3.04053	1.60432	1.72907e-05	53	20	Pp1s162_92V2.1	Pp1s162_93V6.1	Phypa_447579	Pp3c22_1790V3.1	Protein ID:87858: AP2/EREBP transcription factor
scaffold_13	1811073	1814431	3359	3.03716	1.60272	1.19444e-19	225	85	Pp1s13_261V2.1	Pp1s13_266V6.1	Phypa_425725	Pp3c4_16570V3.1	Protein ID:67109: (Modified) cd00519, Lipase (class 3). Predicted chloroplast transit peptide.
scaffold_53	1027316	1029998	2683	3.02924	1.59895	2.13704e-168	2025	767	Pp1s53_161V2.1	Pp1s53_159V6.1	Phypa_434277	Pp3c6_25270V3.1	Protein ID:75482: PLN00107 FAD-dependent oxidoreductase. Contains FAD binding domain pfam01565. Predicted signal peptide.
scaffold_19	917425	920540	3116	3.02489	1.59688	7.22972e-06	58	22	Pp1s19_133V2.1	Pp1s19_137V6.1	Phypa_427186	Pp3c18_9170V3.1	Protein ID:160155: Protein Tyrosine kinase containing lectin-like domain pfam01419,Predicted mitochondrial transit peptide.Light-sensor Protein kinase [Includes: Phytochrome; Protein kinase ] [Ceratodon purpureus]
scaffold_53	1015681	1018954	3274	3.02321	1.59608	1.09027e-217	2627	997	Pp1s53_158V2.1	Pp1s53_156V6.1	Phypa_434266	Pp3c6_25300V3.1	Protein ID: 181898: Metallophosphatase (cd00839: purple acid phosphatase). Predicted signal peptide.
scaffold_274	7389	14485	7097	3.01716	1.59319	1.65205e-18	213	81	Pp1s274_1V2.1	Pp1s274_2V6.1	Phypa_455160	Pp3c24_5800V3.1	Protein ID:148220: (Modified) pfam12490: motif found in"BCAS" (breast cancer amplified sequence) proto-oncogenes in breast cancer.(Modified) Predicted chloroplast transit peptide.T22H22.14; expressed protein [Arabidopsis thaliana]
scaffold_44	1337874	1341285	3412	3.01545	1.59237	6.30876e-44	523	199	Pp1s44_213V2.1	Pp1s44_217V6.1	Phypa_432709	Pp3c20_17310V3.1	Protein ID:162538: (Modified) F-box (pfam00646) containing protein. Predicted mitochondrial transit peptide.
scaffold_39	1725101	1728286	3186	3.01185	1.59065	6.14569e-20	231	88	Pp1s39_313V2.1	Pp1s39_342V6.1	Phypa_431756	Pp3c11_2950V3.1	Protein ID:122374: PLN02662, cinnamyl-alcohol dehydrogenase family protein: cinnamoyl CoA reductase.
