# Supplementary material for: The Transcriptional Response to DNA-Double-Strand Breaks in Physcomitrella patens
Source: PLoS One. 2016 Aug 18;11(8):e0161204. doi: 10.1371/journal.pone.0161204 (PMC4990234; doi:10.1371/journal.pone.0161204)
Supplement: S2 Dataset — (XLSX) [file pone.0161204.s002.xlsx]

## Sheet: Sheet1
S2 Dataset: Genes down-regulated by bleomycin
scaffold	blockStart	blockEnd	blockLength	Foldn	Log(2)-fold change	P-value	BleoReadCount	CTVReadCount	Cosmoss V1.2 Gene ID	Cosmoss V1.6 Gene ID	Cosmoss V1.6 Protein ID	gene_id_v3.3	Manual Gene Annotation: Phypa Protein ID plus notes.
scaffold_62	923314	926221	2284	0.3328	-1.58727	2.63234e-06	80	212	Pp1s62_117V2.1	Pp1s62_123V6.1	Phypa_435953	Pp3c8_11960V3.1	Protein ID:163929: SpoU RNA methyltransferase. (compiled from 2 separate sequence blocks). Predicted chloroplast transit peptide.
scaffold_409	233584	234954	1371	0.332787	-1.58733	4.84397e-17	67	231	Pp1s409_45V2.1	Pp1s409_45V6.1	Phypa_460022	Pp3c14_7180V3.1	Protein ID:110636: 40S ribosomal protein S20
scaffold_459	132670	134039	1370	0.332571	-1.58826	1.293e-10	40	138	Pp1s459_9V2.1	Pp1s459_10V6.1	Phypa_460851	Pp3c13_15910V3.1	Protein ID:110675: Ribulose bisphosphate carboxylase small subunit. Predicted chloroplast transit peptide.
scaffold_1	1932931	1934984	2054	0.331545	-1.59272	1.74278e-22	89	308	Pp1s1_297V2.1	Pp1s1_304V6.1	Phypa_421973	Pp3c3_1140V3.1	Protein ID:110864: 40S ribosomal protein S15
scaffold_48	708242	710789	2548	0.331463	-1.59308	1.9009e-10	39	135	Pp1s48_67V2.1	Pp1s48_70V6.1	Phypa_433550	Pp3c14_17640V3.2	Protein ID:208722: gibberellin 3-oxidase (oxidoreductase, 2OG-Fe(II) oxygenase family protein)
scaffold_335	143645	145541	1897	0.331283	-1.59386	6.10579e-11	41	142	Pp1s335_31V2.1	Pp1s335_31V6.1	Phypa_457865	Pp3c23_21640V3.1	Protein ID:198656: 60S ribosomal protein L27 (Predicted mitochondrial transit peptide)
scaffold_21	2171888	2173858	1971	0.3312	-1.59423	8.06593e-08	28	97	Pp1s21_344V2.1	Pp1s21_362V6.1	Phypa_427580	Pp3c1_28770V3.1	Protein ID:204621: 40S ribosomal protein S28 (Predicted mitochondrial transit peptide, but too short??)
scaffold_74	1440183	1442971	2789	0.331045	-1.5949	2.56178e-22	88	305	Pp1s74_234V2.1	Pp1s74_232V6.1	Phypa_437865	Pp3c3_11730V3.1	Protein ID:184560: hydrolase or acyltransferase of the alpha/beta hydrolase superfamily
scaffold_22	1320636	1321816	1181	0.330598	-1.59685	3.41131e-05	17	59	Pp1s22_206V2.1	Pp1s22_214V6.1	Phypa_427903	Pp3c2_28510V3.2	protein ID:109568: 60S ribosomal protein L22
scaffold_4	3680701	3682587	1887	0.330443	-1.59753	1.61931e-18	72	250	Pp1s4_440V2.1	Pp1s4_450V6.1	Phypa_423153	Pp3c16_25660V3.1	Protein ID:65123: deoxyUTP pyrophosphatase. This activity is crucial for the preservation of chromosomal integrity as it removes dUTP preventing it being incorporated into DNA.
scaffold_34	2330837	2333300	2464	0.330023	-1.59936	4.09084e-27	107	372	Pp1s34_435V2.1	Pp1s34_445V6.1	Phypa_430615	Pp3c14_22920V3.1	Protein ID:179263: 60S ribosomal protein L15 (Predicted mitochondrial transit peptide)
scaffold_1139	8802	10068	1267	0.329825	-1.60023	5.76204e-24	94	327	Pp1s1139_3V2.1	Pp1s1139_3V6.1	Phypa_461737	Pp3c1_21200V3.1	Protein ID:103060: Peroxiredoxin (PRX) family protein
scaffold_62	1001031	1002848	1818	0.329667	-1.60092	5.91128e-26	102	355	Pp1s62_132V2.1	Pp1s62_136V6.1	Phypa_435972	Pp3c8_12080V3.1	Protein ID:126999: 60S ribosomal protein L23
scaffold_370	316480	320513	4034	0.329645	-1.60101	1.4694e-32	129	449	Pp1s370_61V2.1	Pp1s370_63V6.1	Phypa_458948	Pp3c9_5650V3.1	Protein ID:226592: Histone-like transcription factor, CCAAT-binding factor, subunit C
scaffold_222	95680	98185	2506	0.329443	-1.6019	3.80931e-08	29	101	No V1.2 model	Pp1s222_28V6.1	Phypa_452217	Pp3c23_17740V3.1	Protein ID: 452217: Hypothetical gene encoding short polypeptide. Possible retrotranposon-related sequence.
scaffold_38	1835767	1838278	2512	0.329275	-1.60264	1.81931e-72	291	1014	Pp1s38_318V2.1	Pp1s38_329V6.1	Phypa_431607	Pp3c20_15420V3.1	Protein ID:207358: 60S ribosomal protein L5
scaffold_44	320663	323226	2563	0.32929	-1.60257	5.58813e-12	64	223	Pp1s44_37V2.1	Pp1s44_37V6.1	Phypa_432767	Pp3c1_7160V3.1	Protein ID:162493: Hypothetical protein of unknown function. Predicted signal peptide. Comiled from 2 sequence blocks.
scaffold_215	568230	569599	1370	0.329025	-1.60373	1.31557e-10	39	136	Pp1s215_71V2.1	Pp1s215_71V6.1	Phypa_451746	Pp3c25_1240V3.1	Protein ID:194376: 40S ribosomal protein S18
scaffold_4	866676	869025	2350	0.32782	-1.60902	2.47887e-19	74	259	No V1.2 model	Pp1s4_117V6.1	Phypa_423039	No V3.3 model	Expressed sequence in intergenic region with 3 exon/2 intron structure, but no obvious ORF or BLASTX homology
scaffold_119	1192084	1196024	3941	0.32782	-1.60902	6.19865e-11	40	140	Pp1s119_132V2.1	Pp1s119_143V6.1	Phypa_443517	Pp3c23_4520V3.1	Protein ID:234121: Hypothetical protein of unknown function. Model needs curation.
scaffold_74	1365545	1367785	2241	0.32782	-1.60902	5.42515e-07	24	84	No V1.2 model	Pp1s74_220V6.1	Phypa_437859	Pp3c8_24610V3.1	Protein ID: 78871: Predicted polypeptide of unknown function. Model needs curation.
scaffold_221	310380	312328	1949	0.32782	-1.60902	1.68557e-06	22	77	Pp1s221_29V2.1	Pp1s221_29V6.1	Phypa_452141	No V3.3 model	Protein ID:92169: Hypothetical protein of unknown function. Predicted chloroplast transit peptide. Dubious model needs curation.
scaffold_16	832826	834403	1578	0.32782	-1.60902	5.0193e-05	16	56	Pp1s16_106V2.1	Pp1s16_112V6.1	Phypa_426639	Pp3c3_11260V3.1	Protein ID:67831: 60S ribosomal protein L23 (Predicted mitochondrial transit peptide)
scaffold_51	1900191	1902153	1963	0.327638	-1.60983	7.72763e-65	257	900	Pp1s51_314V2.1	Pp1s51_319V6.1	Phypa_434067	Pp3c10_2900V3.1	Protein ID:105852: 60S acidic ribosomal protein P2 (Predicted signal peptide!)
scaffold_19	1393194	1395299	2106	0.327538	-1.61026	1.51069e-83	332	1163	Pp1s19_196V2.1	Pp1s19_202V6.1	Phypa_427190	Pp3c18_9840V3.1	Protein ID:176757: 50S ribosomal protein L27 (Predicted signal peptide!)
scaffold_316	78263	79794	1532	0.327464	-1.61059	5.89684e-132	526	1843	Pp1s316_7V2.1	Pp1s316_6V6.1	Phypa_457209	Pp3c9_21480V3.1	Protein ID:198161: 40S ribosomal protein S14
scaffold_61	1486260	1488232	1973	0.32644	-1.61511	1.08709e-85	338	1188	Pp1s61_248V2.1	Pp1s61_268V6.1	Phypa_435845	Pp3c11_11070V3.1	Protein ID:210405: 40S ribosomal protein S23 (Predicted mitochondrial transit peptide)
scaffold_101	363263	365230	1968	0.326292	-1.61577	1.4929e-31	122	429	Pp1s101_72V2.1	Pp1s101_74V6.1	Phypa_441503	Pp3c24_20290V3.1	Protein ID:187092: 60S ribosomal protein L27 (Predicted mitochondrial transit peptide)
scaffold_97	1030303	1032095	1793	0.326267	-1.61588	4.91962e-16	60	211	Pp1s97_191V2.1	Pp1s97_198V6.1	Phypa_441000	Pp3c7_26250V3.1	Protein ID:230247: Predicted protein of unknown function, but all models are dubious and need further curation
scaffold_74	1224421	1226934	2514	0.325859	-1.61768	1.57053e-114	451	1588	Pp1s74_198V2.1	Pp1s74_193V6.1	Phypa_437881	Pp3c3_11250V3.1	Protein ID:211920: 60S ribosomal protein L18 (Predicted mitochondrial transit peptide)
scaffold_313	61908	63483	1576	0.325797	-1.61796	1.41522e-12	46	162	Pp1s313_15V2.1	Pp1s313_15V6.1	Phypa_457081	Pp3c17_13300V3.2	Protein ID:198079: 40S ribosomal protein S28
scaffold_418	158762	162460	3699	0.325797	-1.61796	7.96685e-07	23	81	Pp1s418_6V2.1	Pp1s418_6V6.1	Phypa_460195	Pp3c8_22780V3.1	Protein ID:173151: Hypothetical protein of unknown function. Model needs further curation. One of the 4 P. patens homologues of AT5G48720: "X-ray Inducible 1" (XRI-1: Dean et al.)
scaffold_21	1146517	1147742	1226	0.325533	-1.61912	1.02891e-31	122	430	Pp1s21_162V2.1	Pp1s21_165V6.1	Phypa_427625	Pp3c1_27060V3.1	Protein ID:160332: 60S acidic ribosomal protein P2 (Predicted signal peptide!)
scaffold_227	539539	540619	1081	0.325374	-1.61983	7.65325e-06	19	67	Pp1s227_97V2.1	Pp1s227_103V6.1	Phypa_452575	Pp3c4_11507V3.1	Protein ID:92601: (Modified) NAM family transcription factor.
scaffold_423	34020	36001	1982	0.324978	-1.62159	2.1393e-13	49	173	Pp1s423_7V2.1	Pp1s423_9V6.1	Phypa_460259	Pp3c24_14670V3.1	Cluster of traces in Protein ID:173180: but no correspondence to predicted exons (unsupported by cDNA evidence). No obvious ORFs or BLASTX homology. None of the automatically assigned models have much correspondence with available cDNA support.
scaffold_134	908026	910120	2095	0.324362	-1.62432	5.26093e-18	67	237	Pp1s134_150V2.1	Pp1s134_151V6.1	Phypa_445009	Pp3c8_22360V3.1	Protein ID:189538: 60S ribosomal protein L15. Predicted mitochondrial transit peptide.
scaffold_52	2012525	2013901	1377	0.323166	-1.62965	1	37236	132203	Pp1s52_258V2.1	Pp1s52_261V6.1	Phypa_434120	Pp3c13_6860V3.1	Protein ID:228680: Dehydrin-like, ABA- and drought-stress upregulated.
scaffold_49	2084700	2086913	2214	0.323046	-1.63019	1.81823e-08	29	103	Pp1s49_268V2.1	Pp1s49_284V6.1	Phypa_433611	Pp3c23_18100V3.1	Protein ID:124329: 60S acidic ribosomal protein P1 (Predicted signal peptide!)
scaffold_1	409571	412124	2554	0.322698	-1.63174	1.12224e-05	18	64	Pp1s1_71V2.1	Pp1s1_72V6.1	Phypa_421995	Pp3c2_36990V3.1	Protein ID:110742: glycosyl hydrolase family 17 protein with X8 C-terminal domain and predicted signal peptide. Model needs curation.
scaffold_22	700403	702492	2090	0.321979	-1.63496	3.99199e-66	252	898	Pp1s22_106V2.1	Pp1s22_107V6.1	Phypa_427993	Pp3c2_29500V3.1	Protein ID:204711: Predicted protein of unknown function. No significant similarities. Predicted signal peptide.
scaffold_17	335421	339417	3997	0.321823	-1.63566	5.50137e-07	23	82	Pp1s17_81V2.1	Pp1s17_80V6.1	Phypa_426881	Pp3c18_4530V3.1	protein ID:116858: leucine-rich repeat receptor-like protein kinase
scaffold_37	347244	349233	1990	0.321264	-1.63817	6.51306e-12	42	150	Pp1s37_69V2.1	Pp1s37_67V6.1	Phypa_431412	Pp3c13_21770V3.1	Protein ID:161907: TIGR00004: endonuclease active on ss-mRNA - may be involved in purine regulation. Predicted chloroplast transit peptide.
scaffold_134	917389	919103	1715	0.320694	-1.64073	9.82316e-13	45	161	Pp1s134_152V2.1	Pp1s134_153V6.1	Phypa_444976	Pp3c8_22380V3.1	Protein ID:235143: Acidic 60S ribosomal protein P1 (Predicted signal peptide!)
scaffold_279	221301	222375	1075	0.320589	-1.6412	5.29901e-06	19	68	Pp1s279_49V2.1	Pp1s279_53V6.1	Phypa_455453	Pp3c6_27280V3.1	Protein ID:196945: "Dirigent" family (pfam03018) disease-response protein.
scaffold_98	351779	353634	1856	0.320556	-1.64135	8.22068e-39	145	519	Pp1s98_61V2.1	Pp1s98_65V6.1	Phypa_441238	Pp3c17_14060V3.1	Protein ID:110035: 60S ribosomal protein L28
scaffold_300	359100	360793	1694	0.320535	-1.64145	6.11263e-24	88	315	Pp1s300_44V2.1	Pp1s300_44V6.1	Phypa_456451	Pp3c19_4700V3.1	Protein ID:197604: Small nucleolar protein nop10p (pfam04135)
scaffold_14	1796332	1797710	1379	0.320196	-1.64297	1.97197e-10	36	129	Pp1s14_279V2.1	Pp1s14_289V6.1	Phypa_425967	Pp3c6_20310V3.1	Protein ID:175904: 60S Acidic ribosomal protein P2 (Predicted signal peptide!)
scaffold_84	585787	586769	983	0.320113	-1.64335	2.85595e-24	89	319	Pp1s84_96V2.1	Pp1s84_102V6.1	Phypa_439413	Pp3c2_9650V3.1	Protein ID:165217: 60S ribosomal protein L36. Predicted chloroplast transit peptide.
scaffold_219	249805	252078	2274	0.319587	-1.64572	3.5959e-81	305	1095	Pp1s219_49V2.1	Pp1s219_50V6.1	Phypa_451991	Pp3c5_21090V3.1	Protein ID:169774: 40S ribosomal protein S3
scaffold_272	350975	352835	1861	0.31815	-1.65222	5.27017e-226	846	3051	Pp1s272_31V2.1	Pp1s272_32V6.1	Phypa_455080	Pp3c19_11600V3.1	Protein ID:108482: glycine cleavage system protein H (pfam01597): part of mitochondrial glycine cleavage multienzyme complex; Predicted mitochondrial transit peptide.
scaffold_42	2079959	2081639	1681	0.318073	-1.65257	1	2177	7853	Pp1s42_251V2.1	Pp1s42_251V6.1	Phypa_432398	Pp3c7_6560V3.1	Protein ID:73609: small glycine-rich RRM-domain (pfam00076) RNA-binding protein
scaffold_169	56122	57980	1859	0.317998	-1.65291	1.23125e-20	74	267	Pp1s169_18V2.1	Pp1s169_19V6.1	Phypa_448191	Pp3c5_16070V3.1	Protein ID:140716: (Modified) 40S ribosomal protein S26
scaffold_97	741297	743964	2668	0.317938	-1.65318	4.3789e-122	455	1642	Pp1s97_108V2.1	Pp1s97_115V6.1	Phypa_440935	Pp3c7_25660V3.1	Protein ID:214065: 60S ribosomal protein L5
scaffold_234	553798	555158	1361	0.317733	-1.65411	7.74521e-06	18	65	Pp1s234_86V2.1	Pp1s234_85V6.1	Phypa_452971	Pp3c19_7810V3.1	Protein ID:170171: (Modified) Similar to cadmium-induced protein AS8 (AT4g19070)
scaffold_78	1438525	1441001	2477	0.31742	-1.65554	3.71848e-59	218	788	Pp1s78_205V2.1	Pp1s78_212V6.1	Phypa_438420	Pp3c9_15380V3.1	Protein ID:212316: 60S ribosomal protein L12
scaffold_271	590824	592368	1545	0.317358	-1.65582	3.41762e-32	117	423	Pp1s271_98V2.1	Pp1s271_98V6.1	Phypa_455009	Pp3c15_22240V3.1	Protein ID:223910: 40S ribosomal protein S14
scaffold_495	26407	28217	1811	0.316973	-1.65757	2.0982e-71	263	952	Pp1s495_1V2.1	Pp1s495_1V6.1	Phypa_461213	Pp3c19_17080V3.1	Protein ID:173572: (Modified) Hypothetical expressed protein of unknown function. Predicted signal peptide.
scaffold_2	1675993	1678817	2825	0.316695	-1.65883	2.45634e-17	61	221	Pp1s2_299V2.1	Pp1s2_334V6.1	Phypa_422493	Pp3c7_20720V3.1	Protein ID: 158555:voltage-gated calcium channel protein. Predicted signal peptide.
scaffold_1	2198936	2200813	1878	0.316516	-1.65965	2.38926e-05	16	58	Pp1s1_342V2.1	Pp1s1_348V6.1	Phypa_422050	Pp3c3_1620V3.1	Protein ID:63825: 60S ribosomal protein L37 [Predicted mitochondrial transit peptide]
scaffold_69	1289901	1291777	1877	0.316112	-1.66149	1.57884e-15	54	196	Pp1s69_187V2.1	Pp1s69_191V6.1	Phypa_437101	Pp3c14_25170V3.1	Protein ID:211362: 60S ribosomal protein L26 [Predicted mitochondrial transit peptide - could be 50S-L24]
scaffold_54	991064	993102	2039	0.31529	-1.66525	5.43172e-37	133	484	Pp1s54_149V2.1	Pp1s54_157V6.1	Phypa_434492	Pp3c27_2260V3.1	Protein ID:182047: 60S ribosomal protein L11
scaffold_21	1664954	1666683	1730	0.314348	-1.66957	6.56494e-12	40	146	Pp1s21_271V2.1	Pp1s21_285V6.1	Phypa_427716	Pp3c1_28090V3.1	Protein ID:69045: Hypothetical protein of unknown function. Predicted mitochondrial transit peptide. Model needs curation.
scaffold_165	287262	288922	1661	0.314189	-1.6703	8.11281e-38	135	493	Pp1s165_36V2.1	Pp1s165_39V6.1	Phypa_447925	Pp3c2_20540V3.1	protein ID:59405: 40S ribosomal protein S27
scaffold_10	2497520	2499732	2213	0.313615	-1.67294	1.71474e-113	410	1500	Pp1s10_309V2.1	Pp1s10_319V6.1	Phypa_424859	Pp3c23_6860V3.1	Protein ID:66431: NAC/NAM domain transcription factor
scaffold_227	536803	539538	2736	0.313539	-1.67328	8.25484e-39	138	505	Pp1s227_95V2.1	Pp1s227_100V6.1	Phypa_452559	Pp3c4_11490V3.1	Protein ID:145456: (Modified) NAC/NAM (no apical meristem) family transcription factor.
scaffold_164	628372	630423	2052	0.313304	-1.67436	2.68551e-21	74	271	Pp1s164_95V2.1	Pp1s164_98V6.1	Phypa_447826	Pp3c27_8190V3.1	Protein ID:191598: 60S ribosomal protein L6
scaffold_1	3701183	3704061	2879	0.313275	-1.6745	6.00571e-23	80	293	Pp1s1_614V2.1	Pp1s1_624V6.1	Phypa_422129	Pp3c3_4090V3.1	Protein ID: 25968: (Modified) high-affinity nickel-transport family protein. Predicted chloroplast transit peptide.
scaffold_23	820004	821873	1870	0.313201	-1.67484	1.63409e-56	202	740	Pp1s23_97V2.1	Pp1s23_98V6.1	Phypa_428239	Pp3c5_22950V3.1	Protein ID:177418: Hypothetical conserved protein of unknown function. Predicted signal peptide.
scaffold_7	2182692	2184925	2234	0.313062	-1.67548	5.12436e-56	200	733	Pp1s7_341V2.1	Pp1s7_364V6.1	Phypa_423968	Pp3c2_5780V3.1	Protein ID:202052: 60S ribosomal protein L15 (Predicted mitochondrial transit peptide)
scaffold_227	616420	617049	630	0.312919	-1.67614	2.18056e-13	45	165	Pp1s227_116V2.1	Pp1s227_122V6.1	Phypa_452615	Pp3c4_11700V3.1	Protein ID:108135: 60S ribosomal protein L38
scaffold_142	1041954	1044465	2512	0.312919	-1.67614	6.36702e-11	36	132	Pp1s142_142V2.1	Pp1s142_142V6.1	Phypa_445752	Pp3c13_16640V3.1	Protein ID:110141: Shippo-repeat (Sperm-tail PG-rich repeat ) protein: Pfam07004
scaffold_221	516831	518955	2125	0.312357	-1.67873	6.75479e-29	101	371	Pp1s221_48V2.1	Pp1s221_49V6.1	Phypa_452102	Pp3c8_24410V3.1	Protein ID:194649: 60S ribosomal protein L27 (Predicted mitochondrial transit peptide)
scaffold_280	497945	499467	1523	0.312109	-1.67988	4.70093e-30	105	386	Pp1s280_67V2.1	Pp1s280_69V6.1	Phypa_455490	Pp3c27_860V3.1	Protein ID:197002: 60S ribosomal protein L23 (Predicted mitochondrial transit peptide).
scaffold_257	254307	257526	3220	0.311938	-1.68067	3.53091e-81	289	1063	Pp1s257_39V2.1	Pp1s257_43V6.1	Phypa_454288	No V3.3 model	Protein ID:27010: Truncated at 5'-end by run of NNNNNNN. Peroxidoxin famaily member.
scaffold_2	3252054	3254519	2466	0.311632	-1.68209	3.18176e-13	44	162	Pp1s2_496V2.1	Pp1s2_537V6.1	Phypa_422312	Pp3c7_18880V3.1	Protein ID: 64402: (Modified) plastocyanin-like copper-binding protein (pfam02298). Predicted mitochondrial transit peptide.
scaffold_41	793583	795848	2266	0.311347	-1.68341	5.04317e-16	54	199	Pp1s41_94V2.1	Pp1s41_94V6.1	Phypa_432207	Pp3c5_5750V3.1	protein ID:180271: 40S ribosomal protein S15
scaffold_180	831922	833365	1444	0.311151	-1.68431	1.6528e-05	16	59	Pp1s180_128V2.1	Pp1s180_133V6.1	Phypa_449078	No V3.3 model	Protein ID:89263: Hypothetical protein of unknown function. Predicted signal peptide: V1.6 model unsupported.
scaffold_290	571070	572235	1166	0.310864	-1.68564	1.0566e-31	110	406	Pp1s290_42V2.1	Pp1s290_44V6.1	Phypa_456026	Pp3c19_22410V3.1	Protein ID:149093: 40S ribosomal protein S16
scaffold_364	306265	308140	1876	0.310383	-1.68788	6.26767e-26	89	329	Pp1s364_51V2.1	Pp1s364_56V6.1	Phypa_458829	Pp3c11_5840V3.1	Protein ID:108985: 60S ribosomal protein L22/L17
scaffold_97	562976	564911	1936	0.309608	-1.69149	6.17871e-25	85	315	Pp1s97_72V2.1	Pp1s97_78V6.1	Phypa_441030	Pp3c7_25240V3.1	Protein ID:165821: 60S ribosomal protein L22/L17
scaffold_209	314140	315471	1332	0.30922	-1.69329	9.54158e-12	38	141	Pp1s209_47V2.1	Pp1s209_54V6.1	Phypa_451270	Pp3c14_15610V3.1	Protein ID:169433: Hypothetical protein of unknown function . Predicted signal peptide. (Model needs curation)
scaffold_266	246282	247346	1065	0.309202	-1.69338	3.50754e-35	121	449	Pp1s266_21V2.1	Pp1s266_20V6.1	Phypa_454710	Pp3c22_2920V3.1	Protein ID:196437: 60S acidic ribosomal protein P3
scaffold_536	24877	27021	2145	0.308907	-1.69475	6.34902e-11	35	130	Pp1s536_7V2.1	Pp1s536_8V6.1	Phypa_201150	Pp3c2_34080V3.1	Protein ID:201150: 60S ribosomal protein L18
scaffold_29	783547	785983	2437	0.308307	-1.69756	1.8461e-68	237	882	Pp1s29_122V2.1	Pp1s29_119V6.1	Phypa_429487	Pp3c9_13280V3.1	Protein ID:205698: Ran-family small GTPase
scaffold_64	1397671	1401849	4179	0.308249	-1.69783	3.66737e-06	18	67	Pp1s64_160V2.1	Pp1s64_163V6.1	Phypa_436189	Pp3c5_9640V3.1	Protein ID:210667: PLN02681, proline dehydrogenase
scaffold_210	802653	804019	1367	0.307331	-1.70213	1.30837e-09	30	112	Pp1s210_113E2.1	No V1.6 model	Phypa_373475	No V3.3 model	Transcript derived from corrupt region of genome sequence ( stretches of NNNNNN)
scaffold_13	2561179	2561846	668	0.307124	-1.7031	3.40735e-16	53	198	No V1.2 model	Pp1s13_413V6.1	Phypa_425674	Pp3c4_15240V3.1	Protein ID:104741: 40S ribosomal protein S15
scaffold_196	491506	493716	2211	0.306866	-1.70432	1.71072e-92	318	1189	Pp1s196_68V2.1	Pp1s196_68V6.1	Phypa_450285	Pp3c24_9660V3.1	Protein ID:107780:cyclophilinA, B and H-like Peptidyl-prolyl cis-trans isomerase involved in protein folding. Predicted chloroplast transit peptide.
scaffold_184	457725	459868	2144	0.306604	-1.70555	1.139e-222	768	2874	Pp1s184_72V2.1	Pp1s184_69V6.1	Phypa_449403	Pp3c8_14190V3.1	Protein ID:219952: PpTha4-2 gene: Chloroplast twin-arginine translocation protein for passage of folded proteins across the membrane. Predicted chloroplast transit peptide.
scaffold_54	1433741	1437318	3578	0.306406	-1.70648	3.2114e-81	278	1041	Pp1s54_233V2.1	Pp1s54_244V6.1	Phypa_434496	Pp3c27_3060V3.1	Protein ID:163334: Contains pfam03641: conserved motif PGGXGTXXE: includes proteins annotated as lysine decarboxylases, although the evidence for this is not clear.
scaffold_47	229349	231582	2234	0.305965	-1.70856	1.0104e-13	44	165	Pp1s47_40V2.1	Pp1s47_42V6.1	Phypa_433314	Pp3c3_23700V3.1	Protein ID: 181118: 40S ribosomal protein S15
scaffold_66	519014	521376	2363	0.305965	-1.70856	2.87734e-10	32	120	Pp1s66_117V2.1	Pp1s66_116V6.1	Phypa_436589	Pp3c15_23380V3.1	Protein ID:77613: RNA polymerase 1 Rpa43 RNP N-terminal domain-containing protein
scaffold_80	70500	71436	937	0.304857	-1.7138	5.08702e-17	55	207	Pp1s80_16V2.1	Pp1s80_16V6.1	Phypa_438780	Pp3c11_18280V3.1	Protein ID:57848 (Modified) Photosystem II reaction centre protein subunit Psb28. Predicted chloroplast transit peptide.
scaffold_332	340974	342406	1433	0.304004	-1.71784	4.19826e-10	31	117	Pp1s332_46V2.1	Pp1s332_47V6.1	Phypa_457711	Pp3c11_26420V3.1	Protein ID:172129: Expressed protein of unknown function
scaffold_149	116366	118474	2109	0.303755	-1.71902	2.46808e-68	229	865	Pp1s149_33V2.1	Pp1s149_35V6.1	Phypa_446383	Pp3c26_360V3.1	Protein ID:190571: 60S ribosomal protein L7
scaffold_54	1041950	1045836	3887	0.303079	-1.72223	3.49911e-05	14	53	Pp1s54_163V2.1	Pp1s54_173V6.1	Phypa_434538	Pp3c27_2390V3.1	Protein ID:163308: ferric-chelate reductase; related to Arabidopsis FRO1 and FRO2
scaffold_2	837216	839497	2282	0.302711	-1.72399	2.48004e-19	62	235	Pp1s2_161V2.1	Pp1s2_172V6.1	Phypa_422482	Pp3c7_22590V3.1	Protein ID:111312: Qc-SNARE, SYP5 family member.
scaffold_40	2267980	2269746	1767	0.301821	-1.72824	1.29855e-80	267	1015	Pp1s40_291V2.1	Pp1s40_297V6.1	Phypa_432144	Pp3c20_19190V3.1	Protein ID:180214: 60S ribosomal protein L1/L10
scaffold_30	1937402	1939281	1880	0.301737	-1.72863	8.31168e-48	157	597	Pp1s30_252V2.1	Pp1s30_261V6.1	Phypa_429608	Pp3c2_15480V3.1	Protein ID:161175: 60S acidic ribosomal protein P2 (Predicted signal peptide)
scaffold_251	336622	337696	1075	0.301524	-1.72966	1	3014	11469	Pp1s251_42V2.1	Pp1s251_44V6.1	Phypa_454062	Pp3c22_540V3.1	Protein ID:108334: Ribulose bisphosphate carboxylase small subunit, predicted chloroplast transit peptide.
scaffold_41	2055948	2058033	2086	0.301499	-1.72978	9.17133e-55	180	685	Pp1s41_294V2.1	Pp1s41_304V6.1	Phypa_432158	Pp3c6_20300V3.1	protein ID:180356: 60S ribosomal protein L11
scaffold_14	1793689	1794573	885	0.301499	-1.72978	9.36682e-12	36	137	Pp1s14_278V2.1	Pp1s14_288V6.1	Phypa_425896	Pp3c5_3870V3.1	Protein ID:203399: cytochrome b6f complex subunit IV (pfam08041). Predicted chloroplast transit peptide.
scaffold_452	26440	27794	1355	0.301021	-1.73206	1.18558e-21	69	263	Pp1s452_4V2.1	Pp1s452_4V6.1	Phypa_460750	Pp3c10_13610V3.1	Protein ID:109257: histone H2AX - phosphorylated and binds to sites of DSBs
scaffold_97	553168	555051	1884	0.30095	-1.73241	3.65823e-20	64	244	Pp1s97_68V2.1	Pp1s97_74V6.1	Phypa_440988	Pp3c2_34770V3.1	protein ID:165820: 60S ribosomal protein L17
scaffold_76	443590	445076	1487	0.30095	-1.73241	7.74277e-06	16	61	Pp1s76_72V2.1	Pp1s76_74V6.1	Phypa_438134	Pp3c7_25220V3.1	Protein ID:184695: 60S ribosomal protein L37 (Predicted mitochondrial transit peptide)
scaffold_346	200800	203875	3076	0.300904	-1.73263	1.3871e-129	428	1632	Pp1s346_17V2.1	Pp1s346_19V6.1	Phypa_458276	Pp3c1_2420V3.1	Protein ID:226115: glycosyl hydrolase family 16: xyloglucan endotransglucosylase. Predicted signal peptide.
scaffold_45	598242	599965	1724	0.299986	-1.73703	2.93098e-30	97	371	Pp1s45_85V2.1	Pp1s45_88V6.1	Phypa_432904	Pp3c1_4290V3.1	Protein ID:208246: 40S ribosomal protein S15
scaffold_41	1171167	1172976	1810	0.299785	-1.738	2.4338e-76	249	953	Pp1s41_146V2.1	Pp1s41_146V6.1	Phypa_432153	Pp3c5_5330V3.1	Protein ID:162268: 40S ribosomal protein S3 (Predicted signal peptide and possible ER-retention C-terminal peptide KEEL)
scaffold_186	700987	705713	4727	0.299763	-1.7381	8.83446e-10	29	111	Pp1s186_69V2.1	Pp1s186_72V6.1	Phypa_449555	Pp3c5_7680V3.1	Protein ID:89702: (Modified) Hypothetical expressed protein of unknown function. Model needs curation.
scaffold_295	20856	21972	1117	0.299314	-1.74027	6.3785e-12	36	138	Pp1s295_3V2.1	Pp1s295_3V6.1	Phypa_456259	Pp3c1_25330V3.1	Protein ID:96077:Hypothetical moss-specific expressed protein of unknown function. Predicted signal peptide.
scaffold_21	42126	43273	1148	0.299314	-1.74027	1.70787e-06	18	69	Pp1s21_4V2.1	Pp1s21_4V6.1	Phypa_427624	Pp3c1_42420V3.1	Protein ID:177001: 40S ribosomal protein S25
scaffold_20	391939	392730	792	0.299012	-1.74173	4.57969e-14	43	165	Pp1s20_70V2.1	Pp1s20_72V6.1	Phypa_427382	Pp3c19_16280V3.1	Protein ID:176862: pfam01679, Uncharacterized protein family UPF0057. Higher plant members annotated as cold and stress associated. Predicted signal peptide.
scaffold_133	720184	721929	1746	0.298833	-1.74259	1.22707e-25	81	311	Pp1s133_95V2.1	Pp1s133_93V6.1	Phypa_444949	Pp3c13_5200V3.1	Protein ID:189477: 60S ribosomal protein L35
scaffold_287	536591	540995	4405	0.298794	-1.74277	1.23463e-08	25	96	Pp1s287_65V2.1	Pp1s287_67V6.1	Phypa_455890	Pp3c4_3550V3.5	Protein ID:171359: pfam00335, Tetraspanin family protein ( 4 trans-membrane segment protein. with intracellular N- and C-termini . This alignment = extracellular domain between segments 3 & 4 ) Predicted signal peptide.
scaffold_287	119212	121048	1837	0.298768	-1.7429	3.19771e-37	119	457	Pp1s287_19V2.1	Pp1s287_20V6.1	Phypa_455908	Pp3c4_3120V3.1	Protein ID:197211: 40S ribosomal protein S23 (Predicted mitochondrial transit peptide)
scaffold_79	1455503	1456616	1114	0.298631	-1.74357	1.3938e-12	38	146	Pp1s79_255V2.1	Pp1s79_253V6.1	Phypa_438632	Pp3c14_7570V3.1	Protein ID:106454: 60S ribosomal protein L29
scaffold_114	922945	926662	3718	0.298018	-1.74653	3.75815e-07	20	77	Pp1s114_148V2.1	Pp1s114_151V6.1	Phypa_442975	Pp3c8_16910V3.1	Protein ID:166399: Myb transcription factor DNA binding domain. Annotated as KANADI3-like TF.
scaffold_14	174635	176179	1545	0.297974	-1.74674	1.25334e-27	87	335	Pp1s14_30V2.1	Pp1s14_31V6.1	Phypa_425937	Pp3c6_17680V3.1	protein ID:203236: 40S ribosomal protein S4
scaffold_279	91523	93382	1860	0.297903	-1.74708	6.35843e-32	101	389	Pp1s279_25V2.1	Pp1s279_27V6.1	Phypa_455461	Pp3c6_27040V3.1	Protein ID: 148544: (Modified) possible 40S ribosomal protein S28 (has S1-like RNA-binding domain found in a wide variety of RNA-associated proteins including S28)
scaffold_404	12715	13855	1141	0.297764	-1.74776	1.32065e-103	334	1287	Pp1s404_1V2.1	Pp1s404_1V6.1	Phypa_459925	Pp3c12_2960V3.1	protein ID:227255: probable microsomal glutathione s-transferase, (pfam01124 MAPEG - Membrane Associated Proteins in Eicosanoid and Glutathione metabolism) family. Predicted signal peptide.
scaffold_13	216064	217332	1269	0.297655	-1.74829	6.69286e-37	117	451	Pp1s13_41V2.1	Pp1s13_40V6.1	Phypa_425486	Pp3c4_19000V3.1	Protein ID:159452: ubiquitin extension/40S ribosomal protein S27
scaffold_227	506767	508731	1965	0.297115	-1.75091	5.32678e-88	282	1089	Pp1s227_81V2.1	Pp1s227_85V6.1	Phypa_452608	Pp3c4_11370V3.1	Protein ID:194964: 40S ribosomal protein S8
scaffold_109	612081	613989	1909	0.296832	-1.75228	4.85136e-17	52	201	Pp1s109_96V2.1	Pp1s109_97V6.1	Phypa_442502	Pp3c19_2800V3.1	Protein ID:215021: cytochrome c Class 1.
scaffold_378	45754	47172	1419	0.296637	-1.75323	3.59258e-50	159	615	Pp1s378_8V2.1	Pp1s378_8V6.1	Phypa_459247	Pp3c4_22510V3.1	Protein ID:226790: 60S ribosomal protein L31 (Predicted signal peptide)
scaffold_50	568829	569602	774	0.296096	-1.75586	6.12763e-11	32	124	Pp1s50_54V2.1	Pp1s50_55V6.1	Phypa_433785	Pp3c25_9320V3.1	Protein ID:181527: 60S ribosomal protein L30
scaffold_92	470188	471944	1757	0.295988	-1.75639	1.24422e-28	89	345	Pp1s92_46V2.1	Pp1s92_45V6.1	Phypa_440439	Pp3c22_18310V3.1	protein ID:213752: 40S ribosomal protein S27
scaffold_163	342024	343312	1289	0.295201	-1.76023	6.5576e-131	415	1613	Pp1s163_47V2.1	Pp1s163_45V6.1	Phypa_447705	Pp3c1_39540V3.1	Protein ID:168000: Predicted expressed protein of unknown function. Predicted signal peptide.
scaffold_215	649313	650380	1068	0.294903	-1.76169	1.61426e-98	311	1210	Pp1s215_83V2.1	Pp1s215_82V6.1	Phypa_451725	Pp3c25_1440V3.1	Protein ID:221619: 50S ribosomal protein L7/L12, Predicted chloroplast transit peptide.
scaffold_242	285067	286744	1678	0.294526	-1.76353	4.30734e-37	115	448	Pp1s242_40V2.1	Pp1s242_42V6.1	Phypa_453525	Pp3c16_2540V3.1	Protein ID: 170367: (Modified) Plastid-specific 30S acidic ribosomal protein 3, Predicted chloroplast transit peptide.
scaffold_184	411799	413027	1229	0.294516	-1.76358	8.97821e-128	403	1570	Pp1s184_66V2.1	Pp1s184_64V6.1	Phypa_449424	Pp3c8_14230V3.1	Protein ID:168664: ubiquitin extension/40S ribosomal protein S27
scaffold_38	1149617	1151962	2346	0.294402	-1.76414	1.81709e-117	370	1442	Pp1s38_188V2.1	Pp1s38_194V6.1	Phypa_431629	Pp3c1_8290V3.1	protein ID:207291: 40S ribosomal protein S4 (Predicted mitochondrial transit peptide)
scaffold_26	1530710	1532131	1422	0.293378	-1.76917	5.99785e-33	101	395	Pp1s26_212V2.1	Pp1s26_213V6.1	Phypa_428692	Pp3c17_4670V3.1	Protein ID: 118815: 40S ribosomal protein S25
scaffold_185	749925	751427	1503	0.293217	-1.76996	2.59482e-08	23	90	Pp1s185_109V2.1	Pp1s185_118V6.1	Phypa_449500	Pp3c18_6860V3.1	Protein ID:168710: expressed protein of unknown function.
scaffold_249	557321	558816	1496	0.293195	-1.77007	1.47457e-48	150	587	Pp1s249_84V2.1	Pp1s249_85V6.1	Phypa_453951	Pp3c1_32490V3.1	Protein ID:108328: 40S ribosomal protein L32
scaffold_2	2103841	2106001	2161	0.292697	-1.77252	6.8435e-17	50	196	Pp1s2_375V2.1	Pp1s2_412V6.1	Phypa_422409	Pp3c7_20160V3.1	Protein ID:54997: (Modified) 60S ribosomal protein L11
scaffold_62	981156	983193	2038	0.292531	-1.77334	1.19722e-29	90	353	Pp1s62_129V2.2	Pp1s62_133V6.1	Phypa_436022	Pp3c8_12060V3.1	Protein ID:77052: 60S ribosomal protein L23 (Predicted mitochondrial transit peptide)
scaffold_239	700161	701529	1369	0.292467	-1.77365	3.45906e-05	13	51	Pp1s239_74V2.1	Pp1s239_77V6.1	Phypa_453294	Pp3c11_8491V3.1	Protein ID:93263: Model needs curation. Hypothetical protein of unknown function.
scaffold_52	1711498	1713642	2145	0.292229	-1.77483	2.49449e-70	217	852	Pp1s52_210V2.1	Pp1s52_214V6.1	Phypa_434171	Pp3c13_7350V3.1	Protein ID:105878: COG1107: Archaea-specific RecJ-like exonuclease, contains DnaJ-type Zn finger domain. Predicted chloroplast transit peptide.
scaffold_29	1381539	1382515	977	0.292058	-1.77567	1.62571e-05	14	55	Pp1s29_210V2.1	Pp1s29_213V6.1	Phypa_429503	Pp3c9_12290V3.1	Protein ID:161070: chloroplast 30S ribosomal protein S31. Predicted chloroplast transit peptide.
scaffold_271	432866	433584	719	0.291704	-1.77742	7.63318e-06	15	59	Pp1s271_76V2.1	No V1.6 model		Pp3c15_22030	Protein ID:171031: Model needs curation. Hypothetical expressed protein of unknown function.
scaffold_114	871630	873694	2065	0.291301	-1.77942	2.98472e-48	147	579	Pp1s114_140V2.1	Pp1s114_143V6.1	Phypa_442960	Pp3c8_16820V3.1	protein ID:215387: 40S ribosomal protein S5
scaffold_18	599586	601147	1562	0.291029	-1.78076	1.17583e-163	504	1987	Pp1s18_117V2.1	Pp1s18_121V6.1	Phypa_427029	Pp3c24_3690V3.1	Protein ID:109539: ribosomal protein L10
scaffold_352	102507	103787	1281	0.290621	-1.78279	8.00186e-82	250	987	Pp1s352_13V2.1	Pp1s352_14V6.1	Phypa_458441	Pp3c12_11880V3.1	Protein ID:108942: Ribulose bisphosphate carboxylase small subunit, predicted chloroplast transit peptide.
scaffold_152	745296	747347	2052	0.2906	-1.78289	1.85622e-38	116	458	Pp1s152_138V2.1	Pp1s152_141V6.1	Phypa_446734	Pp3c20_2640V3.1	Protein ID:190818: 60S ribosomal protein L15 (Predicted mitochondrial transit peptide).
scaffold_42	209969	212841	2873	0.290299	-1.78439	8.02709e-08	21	83	Pp1s42_35V2.1	Pp1s42_35V6.1	Phypa_432349	Pp3c7_9140V3.1	Protein ID:180378: Leucine-rich repeat protein of the ribonuclease inhibitor (RI)-like subfamily. Annotated as Ran GTPase activating protein 1. Predicted chloroplast transit peptide.
scaffold_197	331959	333537	1579	0.289628	-1.78773	1.8037e-09	26	103	No V1.2 model	Pp1s197_84V6.1	Phypa_450359	Pp3c16_16420V3.1	1.5kb expressed sequence in intergenic region. 3 exons with some BLASTX similarity with metallothionein-like protein, but many stop codons. Likely expressed pseudogene.
scaffold_14	1173276	1175630	2355	0.28949	-1.78841	1.09821e-27	82	325	Pp1s14_179V2.1	Pp1s14_191V6.1	Phypa_425862	Pp3c6_19290V3.1	Protein ID: 175850 60S ribosomal protein L12
scaffold_15	2060761	2065192	4432	0.288825	-1.79173	1.55757e-84	255	1013	Pp1s15_347V2.1	Pp1s15_359V6.1	Phypa_426117	No V3.3 model	Protein ID: 159800: C-terminal region only: model needs curation. Hypothetical protein. Predicted chloroplast transit peptide (but no support for N-terminus)
scaffold_91	727269	729584	2316	0.28816	-1.79506	4.80038e-109	328	1306	Pp1s91_121V2.1	Pp1s91_122V6.1	Phypa_440335	Pp3c12_9190V3.1	Protein ID:213657: 40S ribosomal protein S9
scaffold_46	800065	801773	1709	0.287871	-1.79651	4.85037e-24	70	279	Pp1s46_70V2.1	Pp1s46_72V6.1	Phypa_433099	Pp3c12_19360V3.1	Protein ID:208348: 60S ribosomal protein L23
scaffold_79	987693	989106	1414	0.287514	-1.79829	9.29551e-72	214	854	Pp1s79_161V2.1	Pp1s79_157V6.1	Phypa_438579	Pp3c14_8600V3.1	Protein ID:185033: 60S ribosomal protein L6
scaffold_162	428923	430804	1882	0.287148	-1.80013	6.44438e-79	235	939	Pp1s162_82V2.1	Pp1s162_83V6.1	Phypa_447637	Pp3c22_1860V3.1	Protein ID:191463: 40S ribosomal protein S8
scaffold_89	792277	793671	1395	0.286843	-1.80167	6.04638e-13	36	144	Pp1s89_145V2.1	Pp1s89_150V6.1	Phypa_440007	Pp3c9_18780V3.1	Protein ID:213429: 60S ribosomal protein L39 (Predicted mitochondrial transit peptide: is it long enough!)
scaffold_41	1828324	1829101	778	0.286843	-1.80167	1.49933e-23	68	272	Pp1s41_246V2.1	Pp1s41_251V6.1	Phypa_432240	Pp3c5_4330V3.1	Protein ID:207769: 60S ribosomal protein L30
scaffold_457	139266	141122	1857	0.286155	-1.80513	1.10377e-35	104	417	Pp1s457_15V2.1	Pp1s457_15V6.1	Phypa_460819	Pp3c7_27030V3.1	Protein ID:109272: 60S ribosomal protein L22
scaffold_450	60026	61476	1451	0.28524	-1.80975	7.1352e-31	89	358	Pp1s450_9V2.1	Pp1s450_9V6.1	Phypa_460726	Pp3c12_10760V3.1	Protein ID:109250: 40S ribosomal protein S24 (Predicted mitochondrial transit peptide)
scaffold_427	216994	218579	1586	0.284619	-1.8129	8.50199e-12	32	129	Pp1s427_35V2.1	Pp1s427_37V6.1	Phypa_460359	Pp3c23_13100V3.1	Protein ID:173229: 40S ribosomal protein S40 with N-terminal plectin (mRNA binding??) domain (pfam03501)
scaffold_34	718814	719724	911	0.284076	-1.81565	4.55251e-27	77	311	Pp1s34_143V2.1	Pp1s34_151V6.1	Phypa_430708	Pp3c14_19960V3.1	Protein ID:179082: 60S ribosomal protein L36 (Predicted chloroplast transit peptide)
scaffold_13	2462353	2463171	819	0.283242	-1.81989	4.37571e-21	59	239	Pp1s13_379V2.1	Pp1s13_391V6.1	Phypa_425656	Pp3c4_15480V3.1	Protein ID:203185: 60S ribosomal protein L30
scaffold_107	1129110	1130989	1880	0.282337	-1.82451	4.17772e-17	47	191	Pp1s107_159V2.1	Pp1s107_181V6.1	Phypa_442255	Pp3c13_2360V3.1	Protein ID:106900: 60S ribosomal protein L21 (Predicted mitochondrial transit peptide)
scaffold_56	1799269	1801281	2013	0.281702	-1.82776	3.07807e-48	137	558	Pp1s56_236V2.1	Pp1s56_243V6.1	Phypa_434965	Pp3c12_7770V3.1	Protein ID:209813: 60S ribosomal protein L18 (Predicted mitochondrial transit peptide)
scaffold_133	359089	360426	1338	0.281511	-1.82874	9.27431e-24	66	269	No V1.2 model	Pp1s133_56V6.1	Phypa_444890	Pp3c13_4720V3.6	Auxin Response Factor 6 (B3 transcription factor)
scaffold_156	692461	694888	2428	0.281235	-1.83015	2.08368e-57	163	665	Pp1s156_119V2.1	Pp1s156_120V6.1	Phypa_447047	Pp3c23_15540V3.1	Protein ID:110184: Transcription factor containing NAC and ubiquitin-associated & TS-N domains
scaffold_223	515453	517077	1625	0.280548	-1.83368	4.23727e-28	78	319	Pp1s223_94V2.1	Pp1s223_95V6.1	Phypa_452262	Pp3c13_19780V3.1	Protein ID:60181: 40S ribosomal protein S9
scaffold_152	700903	702388	1486	0.280172	-1.83562	1.25832e-15	42	172	Pp1s152_132V2.1	Pp1s152_135V6.1	Phypa_446672	Pp3c20_2570V3.1	Protein ID:167625: Model needs curation. Hypothetical expressed protein of unknown function.
scaffold_270	525680	528468	2789	0.27909	-1.8412	2.77793e-26	72	296	Pp1s270_77V2.1	Pp1s270_77V6.1	Phypa_454949	Pp3c7_20230V3.1	Protein ID:223841: 40S ribosomal protein S26
scaffold_2	2053698	2054499	802	0.27909	-1.8412	1.72429e-10	27	111	Pp1s2_367V2.1	Pp1s2_402V6.1	Phypa_422691	Pp3c6_8910V3.1	Protein ID:64323: AAI_LTSS: Alpha-Amylase Inhibitors (AAI), Lipid Transfer (LT) and Seed Storage (SS) Protein family - also has VTA1 domain (endomembrane vesicle sorting associated). Predicted signal peptide. (Combined with Pp1s2_366V2.1)
scaffold_232	712990	714852	1863	0.278875	-1.84231	2.607e-13	35	144	Pp1s232_86V2.1	Pp1s232_88V6.1	Phypa_452853	Pp3c11_5130V3.1	Protein ID:92883: Hypothetical expressed protein, function unknown.
scaffold_242	104896	106686	1791	0.278314	-1.84522	8.24688e-56	155	639	Pp1s242_7V2.1	Pp1s242_7V6.1	Phypa_453534	Pp3c16_2860V3.1	Protein ID:195542: 60S ribosomal protein L12
scaffold_30	647188	648956	1769	0.277934	-1.84718	1.8278e-42	117	483	Pp1s30_86V2.1	Pp1s30_89V6.1	Phypa_429619	Pp3c2_13690V3.1	Protein ID:161124: 40S ribosomal protein S11
scaffold_135	268726	270153	1428	0.277504	-1.84942	5.75095e-38	104	430	Pp1s135_38V2.1	Pp1s135_33V6.1	Phypa_445063	Pp3c2_24130V3.1	Protein ID:189591: 40S ribosomal protein S23/30S r-pr S12 (Predicted mitochondrial transit peptide)
scaffold_58	460090	461992	1903	0.276952	-1.85229	1.63539e-08	21	87	Pp1s58_89V2.1	Pp1s58_94V6.1	Phypa_435093	Pp3c10_7980V3.1	Protein ID:126236 (Modified) 40S ribosomal protein S29
scaffold_28	820940	823640	2701	0.276475	-1.85478	3.50651e-08	20	83	Pp1s28_139V2.1	Pp1s28_144V6.1	Phypa_429061	Pp3c1_36120V3.1	Protein ID:70478 AP2/EREBP Transcription factor.
scaffold_45	112062	113998	1937	0.276394	-1.8552	1.42833e-74	205	851	Pp1s45_12V2.1	Pp1s45_11V6.1	Phypa_432924	Pp3c1_3480V3.1	Protein ID:162579: 60S ribosomal protein L18
scaffold_252	497415	499364	1950	0.276244	-1.85598	1.43416e-73	202	839	Pp1s252_74V2.1	Pp1s252_83V6.1	Phypa_454092	Pp3c6_7340V3.1	Protein ID:170614: Contains VQ domain (pfam05678): possible modulator of plastid sigma factors. Predicted chloroplast transit peptide.
scaffold_249	209351	211164	1814	0.275369	-1.86056	2.26637e-05	12	50	No V1.2 model	Pp1s249_35V6.1	Phypa_453921	Pp3c1_32030V3.1	Protein ID:93834: Spermidine synthase -catalyses the fifth (last) step in the biosynthesis of spermidine from arginine
scaffold_81	1204137	1205633	1497	0.275182	-1.86154	2.57859e-22	59	246	Pp1s81_198V2.1	Pp1s81_202V6.1	Phypa_235399	Pp3c16_19170V3.1	ProteinID:235399: type I-M alpha MADS-domain transcription factor PPTIM2
scaffold_213	406504	410110	3607	0.273804	-1.86878	2.32037e-39	105	440	Pp1s213_68V2.1	Pp1s213_68V6.1	Phypa_451648	Pp3c9_3350V3.1	Protein ID: 222528: 60S ribosomal protein L19 (Predicted mitochondrial transit peptide)
scaffold_235	567263	568804	1542	0.273804	-1.86878	2.48468e-16	42	176	Pp1s235_118V2.1	Pp1s235_118V6.1	Phypa_222528	Pp3c21_11230V3.1	Protein ID:107983: Probable transcription factor: contains NAC/NAM domain (pfam01849).
scaffold_188	420614	421983	1370	0.272997	-1.87304	2.01222e-155	419	1761	Pp1s188_40V2.1	Pp1s188_39V6.1	Phypa_449640	Pp3c4_4820V3.1	Protein ID:168764: Ribulose bisphosphate carboxylase small subunit. Predicted chloroplast transit peptide.
scaffold_505	84156	85737	1582	0.272096	-1.87781	5.87571e-54	143	603	Pp1s505_18V2.1	Pp1s505_19V6.1	Phypa_461265	Pp3c14_10580V3.1	Protein ID:228178: 60S ribosomal protein L32
scaffold_106	1020007	1021023	1017	0.272057	-1.87802	5.25934e-18	46	194	Pp1s106_166V2.1	Pp1s106_167V6.1	Phypa_442130	Pp3c16_10400V3.1	Protein ID: 133797: 60S ribosomal protein L30
scaffold_152	35699	37371	1673	0.271358	-1.88173	6.45009e-104	276	1167	Pp1s152_7V2.1	Pp1s152_7V6.1	Phypa_446739	Pp3c20_1360V3.1	Protein ID: 86905: 40S ribosomal protein S7
scaffold_165	291251	293806	2556	0.271197	-1.88259	6.83901e-35	91	385	Pp1s165_36V2.2	Pp1s165_40V6.1	Phypa_447918	Pp3c2_20550V3.1	Protein ID:191622: 60S ribosomal protein L13
scaffold_264	203468	204886	1419	0.270907	-1.88413	2.29837e-07	17	72	No V1.2 model	Pp1s264_31V6.1	Phypa_454658	Pp3c7_14650V3.1	1.4kb transcribed sequence in intergenic region: no obvious ORFs or BLASTX similarity.
scaffold_242	580306	581693	1388	0.269832	-1.88987	2.6892e-44	115	489	Pp1s242_87V2.1	Pp1s242_94V6.1	Phypa_453507	Pp3c16_2090V3.1	Protein ID:195584: 40S ribosomal protein S18
scaffold_15	206734	208312	1579	0.269136	-1.89359	3.81559e-44	114	486	Pp1s15_25V2.1	Pp1s15_29V6.1	Phypa_426264	Pp3c16_15220V3.1	Protein ID:175978: 40S ribosomal protein S13/30S protein S15 (Predicted chloroplast transit peptide)
scaffold_153	960591	963775	3184	0.26769	-1.90136	1.17533e-110	304	1303	Pp1s153_173V2.1	Pp1s153_184V6.1	Phypa_446759	Pp3c7_15020V3.1	protein ID:218174: FKBP-type peptidyl-prolyl cis-trans isomerase (pfam00254) - 2 blocks merged.
scaffold_304	65424	67641	2218	0.267432	-1.90275	3.19051e-96	248	1064	Pp1s304_10V2.1	Pp1s304_9V6.1	Phypa_456649	Pp3c2_32510V3.1	Protein ID:197718: 60S ribosomal protein L18
scaffold_254	413025	416093	3069	0.267196	-1.90403	1.5294e-07	17	73	Pp1s254_66V2.1	Pp1s254_65V6.1	Phypa_454145	Pp3c19_21550V3.1	Protein ID: 147081: Nitrate transmembrane transporter of major facilitator superfamily.
scaffold_104	869717	872132	2416	0.266894	-1.90566	2.55065e-38	97	417	Pp1s104_122V2.1	Pp1s104_128V6.1	Phypa_441971	Pp3c15_14410V3.1	Protein ID:187381: 60S ribosomal protein L12
scaffold_1	2865076	2866873	1798	0.26683	-1.90601	2.21455e-16	40	172	Pp1s1_482V2.1	Pp1s1_489V6.1	Phypa_421991	Pp3c3_2800V3.1	Protein ID:110724: 60S ribosomal protein L35
scaffold_152	797999	799709	1711	0.265069	-1.91556	2.72142e-28	70	303	Pp1s152_150V2.1	Pp1s152_152V6.1	Phypa_446677	Pp3c20_2800V3.1	Protein ID:107344: 60S acidic ribosomal protein P1 functionally equivalent to the bacterial protein L7/L12 in stalk. (predicted signal peptide)
scaffold_2	4064291	4066012	1722	0.264778	-1.91715	1.02033e-05	12	52	No V1.2 model	No V1.6 model	No V1.6 ID	No V3.3 model	Protein ID:64470: Hypothetical protein annotated with 2Fe-2S iron-sulphur binding site at N-terminus, but model needs curation.
scaffold_98	1069870	1071638	1769	0.264197	-1.92031	9.98181e-15	35	152	Pp1s98_170V2.1	Pp1s98_182V6.1	Phypa_441224	Pp3c17_15200V3.1	Protein ID:186874: 40S ribosomal protein S19
scaffold_144	489089	493280	4192	0.263585	-1.92366	1.01625e-07	17	74	Pp1s144_75V2.2	Pp1s144_74V6.1	Phypa_445964	Pp3c16_840V3.1	Protein ID:217599:pfam00860, xanthine/uracil permease family protein - nucleotide transporters.
scaffold_115	652171	653860	1690	0.263404	-1.92465	2.77044e-24	59	257	Pp1s115_98V2.1	Pp1s115_101V6.1	Phypa_443109	Pp3c4_27540V3.1	Protein ID: 234061: 40S ribosomal protein S15
scaffold_179	391237	393177	1941	0.263257	-1.92545	3.87329e-117	293	1277	Pp1s179_15V2.1	Pp1s179_15V6.1	Phypa_449026	Pp3c21_21510V3.1	Protein ID:219678: 40S ribosomal protein S3
scaffold_99	958914	960279	1366	0.262806	-1.92793	7.76957e-50	123	537	Pp1s99_143V2.1	Pp1s99_150V6.1	Phypa_441308	Pp3c15_10680V3.1	Protein ID:214288: ferric iron permease FTR1-like protein. Predicted signal peptide.
scaffold_101	627855	629725	1871	0.262716	-1.92843	1.9739e-20	49	214	ppt-MIR537d	ppt-MIR537d	No V1.6 ID	No V3.3 model	1.9kb transcribed sequence in intergenic region : corresponds to microRNA ppt-MIR537d
scaffold_9	2382224	2383338	1115	0.261681	-1.93412	3.18348e-06	13	57	Pp1s9_334V2.1	Pp1s9_334V6.1	Phypa_424483	Pp3c20_8030V3.1	Protein ID:228642: Similar to Protein ID 166706. Strongly Up-regulated by ABA- and drought-stress. No predicted transit peptide.
scaffold_56	415945	417216	1272	0.261401	-1.93566	1.3921e-53	131	575	Pp1s56_50V2.1	Pp1s56_52V6.1	Phypa_434859	Pp3c12_5760V3.1	Protein ID:209739: 40S ubiquitin extension-S27 ribosomal protein
scaffold_257	594631	596188	1558	0.260655	-1.93978	3.56638e-44	107	471	Pp1s257_101V2.1	Pp1s257_105V6.1	Phypa_454319	Pp3c1_21860V3.1	Protein ID:108380: 40S ribosomal protein S20
scaffold_44	136306	138351	2046	0.260575	-1.94023	5.24409e-26	62	273	Pp1s44_13V2.1	Pp1s44_13V6.1	Phypa_432810	Pp3c20_15150V3.1	Protein ID:180633: 60S ribosomal protein L18A (Predicted mitochondrial transit peptide)
scaffold_76	269084	270499	1416	0.260538	-1.94043	5.74007e-22	52	229	Pp1s76_47V2.1	Pp1s76_47V6.1	Phypa_438187	Pp3c2_34570V3.1	Protein ID: 212066: 60S ribosomal protein L34 (Predicted mitochondrial transit peptide)
scaffold_223	428288	430336	2049	0.260414	-1.94112	8.11287e-42	101	445	Pp1s223_72V2.1	Pp1s223_73V6.1	Phypa_452280	Pp3c13_20020V3.1	Protein ID:194737: 40S ribosomal protein S8
scaffold_31	1762446	1764545	2100	0.259868	-1.94415	1.7616e-70	171	755	Pp1s31_321V2.1	Pp1s31_322V6.1	Phypa_429831	Pp3c11_21120V3.1	Protein ID:161334: 40S ribosomal protein S6
scaffold_333	16856	18085	1230	0.259337	-1.9471	1.99518e-14	33	146	Pp1s333_8V2.1	Pp1s333_9V6.1	Phypa_457760	Pp3c3_25480V3.1	Protein ID:108845: 60S ribosomal ubiquitin extension-L40 protein
scaffold_246	480130	481157	1028	0.258348	-1.95261	6.14424e-15	34	151	Pp1s246_95V2.1	Pp1s246_100V6.1	Phypa_453749	Pp3c12_4160V3.1	Protein ID:49913: (Modified). Small hypothetical plant protein of unklnown function designated as "4F5 protein" in maize.
scaffold_55	761556	762564	1009	0.258158	-1.95367	2.08181e-08	18	80	Pp1s55_113V2.1	Pp1s55_116V6.1	Phypa_434747	Pp3c3_30150V3.1	Protein ID:163385: Contains YGGT domain (pfam02325) found in integral membrane proteins. Function unknown; no predicted signal peptide.
scaffold_229	227402	228647	1246	0.257363	-1.95812	5.18667e-115	275	1226	Pp1s229_20V2.1	Pp1s229_21V6.1	Phypa_452672	Pp3c5_28500V3.1	Protein ID: 222275: 50S ribosomal protein L28 (Predicted chloroplast transit peptide).
scaffold_334	235457	236224	768	0.257169	-1.95921	3.95193e-17	39	174	Pp1s334_39V2.1	Pp1s334_38V6.1	Phypa_457805	Pp3c20_860V3.1	Protein ID:198630: 60S ribosomal protein L14
scaffold_13	2531751	2533310	1560	0.256094	-1.96525	1.46215e-64	152	681	Pp1s13_397V2.1	Pp1s13_410V6.1	Phypa_425743	Pp3c4_15250V3.1	Protein ID:159560: 40S ribosomal protein S4.
scaffold_494	45493	47554	2062	0.255888	-1.96641	5.97712e-14	31	139	Pp1s494_5V2.1	Pp1s494_4V6.1	Phypa_461195	Pp3c26_2430V3.1	Protein ID:101701: Hypothetical expressed protein of unknown function. Predicted mitochondrial transit peptide.
scaffold_73	1384200	1386110	1911	0.255371	-1.96933	8.4204e-31	71	319	Pp1s73_218V2.1	Pp1s73_232V6.1	Phypa_437722	Pp3c24_8570V3.1	Protein ID:234797: 60S ribosomal protein L23 (Predicted mitochondrial transit peptide)
scaffold_118	767044	769555	2512	0.254971	-1.97159	8.80377e-13	28	126	Pp1s118_149V2.1	Pp1s118_151V6.1	Phypa_443359	Pp3c12_22970V3.1	Protein ID:166546: MXP5.6; leucine-rich repeat protein with C-terminal lectin domain. (Predicted chloroplast transit peptide, but 5'/N-terminus doubtful: model needs curation)
scaffold_203	122085	123080	996	0.254712	-1.97306	3.34553e-93	218	982	Pp1s203_5V2.1	Pp1s203_5V6.1	Phypa_143488	Pp3c9_23190V3.1	Protein ID:107881: Small hydrophobic protein unique to moss. Predicted mitochondrial transit peptide.
scaffold_300	448034	451213	3180	0.252422	-1.98609	9.56793e-06	11	50	Pp1s300_64V2.1	Pp1s300_65V6.1	Phypa_456466	Pp3c19_4890V3.1	Protein ID:171588: Hypothetical protein of unknown function. Predicted mitochondrial transit peptide.
scaffold_4	1256588	1257496	909	0.252349	-1.98651	8.27046e-61	139	632	Pp1s4_169V2.1	Pp1s4_178V6.1	Phypa_423295	Pp3c16_22430V3.1	Protein ID:112570: 60S ribosomal protein L27 (Predicted mitochondrial transit peptide)
scaffold_77	837352	839887	2536	0.252246	-1.9871	1	1234	5613	Pp1s77_154V2.1	Pp1s77_158V6.1	Phypa_438222	Pp3c6_2530V3.1	Protein ID:233358: Hypothetical protein of unknown function
scaffold_83	864049	865955	1907	0.251563	-1.99101	1.05261e-18	41	187	Pp1s83_114V2.1	Pp1s83_116V6.1	Phypa_439153	Pp3c15_4610V3.1	Protein ID:165124: 60S ribosomal protein L27 (Predicted mitochondrial transit peptide)
scaffold_49	1953211	1954981	1771	0.25126	-1.99275	4.11769e-76	173	790	Pp1s49_244V2.1	Pp1s49_260V6.1	Phypa_433695	Pp3c23_18280V3.1	Protein ID:208894: 40S ribosomal protein S7
scaffold_274	411880	414097	2218	0.250482	-1.99722	1.69231e-14	31	142	Pp1s274_54V2.1	Pp1s274_58V6.1	Phypa_455163	Pp3c24_5200V3.1	Protein ID:223971: Heavy metal binding domain (pfam00403) possible metalloproteinase or metal transport/detoxification protein.
scaffold_200	345230	347043	1814	0.250224	-1.99871	6.9129e-19	41	188	Pp1s200_47V2.1	Pp1s200_49V6.1	Phypa_450621	Pp3c1_1530V3.1	Protein ID:193569: 60S ribosomal protein L37 (Predicted mitochondrial transit peptide)
scaffold_97	439563	441283	1721	0.250221	-1.99872	1.93962e-175	398	1825	Pp1s97_55V2.1	Pp1s97_59V6.1	Phypa_440990	Pp3c7_25080V3.1	Protein ID:232987: Cupin superfamily: Germin-like protein. Predicted signal peptide.
scaffold_306	109307	111534	2228	0.250068	-1.99961	7.49136e-16	34	156	Pp1s306_19V2.1	Pp1s306_26V6.1	Phypa_456721	Pp3c26_2960V3.1	Protein ID:224959: Secretory peroxidase,(class 3 haem-dependent peroxidase Predicted signal peptide.
scaffold_66	191158	192238	1081	0.249797	-2.00117	7.48967e-27	59	271	Pp1s66_47V2.1	Pp1s66_48V6.1	Phypa_436618	Pp3c15_22720V3.1	Protein ID:106210: Ribulose bisphosphate carboxylase small subunit Predicted chloroplast transit peptide.
scaffold_47	1730740	1731994	1255	0.249428	-2.0033	5.832e-34	75	345	Pp1s47_268V2.1	Pp1s47_274V6.1	Phypa_433269	Pp3c26_3000V3.1	Protein ID: 105767: 60S ribosomal protein L23 (Predicted chloroplast transit peptide)
scaffold_306	136389	137587	1199	0.249428	-2.0033	8.69984e-10	20	92	Pp1s306_22V2.1	Pp1s306_29V6.1	Phypa_456723	Pp3c3_21160V3.1	Protein ID:224961: 40S ribosomal protein S21
scaffold_102	480782	482471	1690	0.248931	-2.00618	2.13329e-39	87	401	Pp1s102_66V2.1	Pp1s102_67V6.1	Phypa_441669	Pp3c4_30730V3.1	Protein ID:214555: 60S ribosomal protein L35
scaffold_13	1003856	1005527	1672	0.2484	-2.00926	2.67645e-10	21	97	Pp1s13_140V2.1	Pp1s13_138V6.1	Phypa_425762	Pp3c4_17780V3.1	Protein ID:67027: 60S ribosomal protein L26 (Predicted mitochondrial transit peptide)
scaffold_84	825832	827653	1822	0.247949	-2.01189	1.17464e-23	51	236	Pp1s84_146V2.1	Pp1s84_153V6.1	Phypa_439301	Pp3c2_10060V3.1	Protein ID:109981: 40S ribosomal protein S19
scaffold_32	1421292	1422995	1704	0.247472	-2.01466	2.75853e-40	88	408	Pp1s32_194V2.1	Pp1s32_202V6.1	Phypa_430204	Pp3c10_22890V3.1	Protein ID:161395: 30S ribosomal protein S21 (Predicted chloroplast transit peptide)
scaffold_70	973116	976919	3804	0.246103	-2.02267	7.11078e-68	148	690	Pp1s70_170V2.1	Pp1s70_173V6.1	Phypa_437340	Pp3c12_14550V3.1	Protein ID:62735: pfam01135, Protein-L-isoaspartate(D-aspartate) O-methyltransferase (PCMT). - SAM-dependent methyltransferase
scaffold_204	223702	225927	2226	0.24581	-2.02439	2.49883e-144	316	1475	Pp1s204_45V2.1	Pp1s204_49V6.1	Phypa_450914	Pp3c3_19700V3.1	Protein ID:90987: 40S ribosomal protein S24 (Predicted mitochondrial transit peptide)
scaffold_241	273505	275049	1545	0.245546	-2.02593	6.62491e-26	55	257	Pp1s241_61V2.1	Pp1s241_60V6.1	Phypa_453414	Pp3c20_23170V3.1	Protein ID:108243:60S ribosomal ubiquitin extension protein L40
scaffold_10	2711312	2714906	3595	0.244984	-2.02924	2.36765e-64	139	651	Pp1s10_336V2.1	Pp1s10_348V6.1	Phypa_424827	Pp3c23_6560V3.1	Protein ID: 27346: (Modified) Two-component system response regulator
scaffold_505	51510	53441	1932	0.244468	-2.03228	2.88119e-35	75	352	Pp1s505_7V2.1	Pp1s505_8V6.1	Phypa_461269	Pp3c14_10480V3.1	Protein ID:228172: 60S ribosomal protein L28
scaffold_118	1169568	1170663	1096	0.244121	-2.03433	1.7727e-28	60	282	Pp1s118_228V2.1	Pp1s118_232V6.1	Phypa_443423	Pp3c12_22320V3.1	Protein ID:166566: Group 3 LEA protein. Highly up-regulated by ABA- salt- and drought-stress.
scaffold_68	475844	477224	1381	0.242912	-2.0415	1.02726e-22	47	222	Pp1s68_114V2.1	Pp1s68_115V6.1	Phypa_437013	Pp3c17_22190V3.1	Protein ID:164358: 60S acidic ribosomal protein P1 functionally equivalent to bacterial L7/L12 in stalk. (Predicted signal peptide)
scaffold_152	905420	905697	278	0.242713	-2.04268	3.52611e-11	22	104	Pp1s152_173V2.1	Pp1s152_173V6.1	Phypa_446641	Pp3c20_2980V3.1	Protein ID:167637: 50S ribosomal protein L13 (Predicted chloroplast transit peptide)
scaffold_83	1566154	1568492	2339	0.242402	-2.04453	7.14108e-22	45	213	Pp1s83_240V2.1	Pp1s83_247V6.1	Phypa_439188	Pp3c15_5860V3.1	Protein ID: 185490 : 60S ribosomal protein L14 (Predicted mitochondrial transit peptide)
scaffold_146	787277	788942	1666	0.242302	-2.04512	1.36721e-32	68	322	Pp1s146_94V2.1	Pp1s146_96V6.1	Phypa_446182	Pp3c4_8620V3.1	Protein ID:190449: 60S ribosomal protein L23
scaffold_309	136001	137027	1027	0.242223	-2.04559	1.20518e-18	38	180	Pp1s309_24V2.1	Pp1s309_25V6.1	Phypa_456859	Pp3c6_630V3.1	Protein ID:108712: 60S ribosomal protein L39 (Predicted mitochondrial transit peptide)
scaffold_39	544722	546403	1682	0.242008	-2.04687	3.01164e-118	251	1190	Pp1s39_118V2.1	Pp1s39_130V6.1	Phypa_431958	Pp3c11_1100V3.1	Protein ID:109710: 40S ribosomal protein S13 (Predicted chloroplast transit peptide)
scaffold_409	147547	148645	1099	0.241552	-2.0496	3.61522e-27	56	266	Pp1s409_34V2.1	Pp1s409_34V6.1	Phypa_460033	Pp3c14_7080V3.1	Protein ID:227340: 60S subunit Acidic ribosomal protein P2 - functionally equivalent to bacterial L7/L12 in stalk. (Predicted signal peptide)
scaffold_305	51538	52818	1281	0.241044	-2.05263	1.90444e-24	50	238	No V1.2 model	Pp1s305_6V6.1	Phypa_456681	Pp3c13_18730V3.1	1.3kb sequence with intron, incorrectly assigned as 3'- end of Protein ID:171661. Only short ORFs with no significant BLAST similarity with any database.
scaffold_79	1469989	1471494	1506	0.241	-2.05289	1.42047e-22	46	219	Pp1s79_257V2.1	Pp1s79_255V6.1	Phypa_438496	Pp3c14_7550V3.1	Protein ID:185064 : 60S ribosomal protein L31
scaffold_293	120980	122108	1129	0.238895	-2.06555	5.8024e-103	213	1023	Pp1s293_28V2.1	Pp1s293_29V6.1	Phypa_456150	Pp3c10_6760V3.1	Protein ID:228663:Similar to At2g47770: contains bacterial TspO (tryptophan sensory) protein domain; benzodiazepine receptor-related. Upregulated by ABA, drought & osmotic stress
scaffold_567	24849	26746	1898	0.238134	-2.07016	2.71371e-06	11	53	Pp1s567_14V2.1	Pp1s567_14V6.1	Phypa_461544	Pp3c2_17450V3.1	Protein ID:173708: Hypothetical expressed protein of unknown function.Predicted chloroplast transit peptide.
scaffold_56	330088	331221	1134	0.237502	-2.07399	2.85221e-35	71	343	Pp1s56_38V2.1	Pp1s56_39V6.1	Phypa_434837	Pp3c12_5640V3.1	Protein ID: 182330: ubiquitin-ribosomal protein S27A extension protein
scaffold_1	812913	814872	1960	0.236677	-2.07901	2.50426e-23	46	223	Pp1s1_129V2.1	Pp1s1_134V6.1	Phypa_421844	No V3.3 model	Protein ID:63693: Hypothetical protein: Gene model dubious. No functional annotation.
scaffold_7	2343047	2343881	835	0.234856	-2.09015	2.26409e-48	96	469	Pp1s7_369V2.1	Pp1s7_390V6.1	Phypa_423880	Pp3c2_6100V3.1	Protein ID:53881: 60S ribosomal protein L28
scaffold_101	1051849	1053159	1311	0.233561	-2.09813	7.27438e-41	80	393	Pp1s101_203V2.1	Pp1s101_208V6.1	Phypa_441596	Pp3c24_18880V3.1	Protein ID:187157: 40S ribosomal protein S5
scaffold_30	2161223	2162179	957	0.232575	-2.10423	1.57569e-08	15	74	Pp1s30_286V2.1	Pp1s30_298V6.1	Phypa_429666	Pp3c2_15910V3.1	Protein ID:105234: Ribosomal protein L24/26 (Predicted mitochondrial transit peptide)
scaffold_232	639661	641101	1441	0.232349	-2.10564	7.75015e-50	97	479	Pp1s232_64V2.1	Pp1s232_64V6.1	Phypa_452859	Pp3c11_4920V3.1	Protein ID:228732: Drought up-regulated protein.
scaffold_194	572344	573136	793	0.23147	-2.11111	7.59709e-60	116	575	Pp1s194_120V2.1	Pp1s194_130V6.1	Phypa_450090	Pp3c16_7980V3.1	Protein ID:142612: ribosomal protein of L7/S12/L30 family
scaffold_10	1426534	1428214	1681	0.231125	-2.11325	5.75665e-58	112	556	Pp1s10_182V2.1	Pp1s10_190V6.1	Phypa_424925	Pp3c23_8410V3.1	Protein ID:114488 : 40s ribosomal protein S2
scaffold_121	395504	398064	2560	0.230338	-2.11818	1.17443e-56	160	797	Pp1s121_54V2.1	Pp1s121_59V6.1	Phypa_443773	Pp3c22_10770V3.1	Protein ID:84228: (Modified) bHLH protein, putative transcription factor. Two blocks merged
scaffold_271	58879	60343	1465	0.229679	-2.12231	1.83038e-116	224	1119	Pp1s271_10V2.1	Pp1s271_9V6.1	Phypa_455021	Pp3c15_21510V3.1	Protein ID:108468: 40S ribosomal protein S20
scaffold_152	1043860	1045071	1212	0.229474	-2.1236	8.41065e-61	116	580	Pp1s152_196V2.1	Pp1s152_197V6.1	Phypa_446731	Pp3c8_19410V3.1	Protein ID:87021: Hypothetical expressed protein, function unknown.
scaffold_46	1559452	1560949	1498	0.229474	-2.1236	1.59467e-36	69	345	Pp1s46_206V2.1	Pp1s46_212V6.1	Phypa_433153	Pp3c20_3270V3.1	Protein ID:208463: 60S ribosomal subunit protein L38
scaffold_122	538414	539598	1185	0.229474	-2.1236	2.4815e-13	24	120	Pp1s122_67V2.1	Pp1s122_68V6.1	Phypa_443871	Pp3c21_4870V3.1	Protein ID:166706: Strongly up-regulated by ABA-, drought-, salt- and osmotic-stress.Similar to Protein ID:228642. Predicted mitochondrial transit peptide.
scaffold_27	1466102	1467437	1336	0.229474	-2.1236	8.09312e-13	23	115	Pp1s27_189V2.1	Pp1s27_197V6.1	Phypa_428884	Pp3c12_17990V3.1	Protein ID:70282: (Modified) Hypothetical expressed protein. Predicted mitochondrial transit peptide.
scaffold_58	190244	192437	2194	0.228595	-2.12913	5.48525e-55	104	522	Pp1s58_36V2.1	Pp1s58_38V6.1	Phypa_435234	Pp3c10_7370V3.1	Protein ID:182493: 60s ribosomal protein L13
scaffold_372	13375	15368	1994	0.227407	-2.13665	1.70589e-12	22	111	Pp1s372_2V2.1	Pp1s372_2V6.1	Phypa_459039	Pp3c12_25120V3.1	Protein ID:199474: 40S ribosomal protein S23 (Predicted mitochondrial transit peptide)
scaffold_34	580234	582065	1832	0.226421	-2.14292	5.18376e-48	89	451	Pp1s34_106V2.1	Pp1s34_111V6.1	Phypa_430555	Pp3c14_19640V3.1	Protein ID:206524: 40S ribosomal protein S19
scaffold_79	30688	32766	2079	0.226242	-2.14406	1.39293e-30	56	284	Pp1s79_5V2.1	Pp1s79_7V6.1	Phypa_438614	Pp3c14_7510V3.1	Protein ID: 184944: (Modified) 40S ribosomal S29
scaffold_159	865960	868026	2067	0.226215	-2.14424	4.17477e-185	347	1760	Pp1s159_151V2.1	Pp1s159_160V6.1	Phypa_447377	Pp3c26_5590V3.1	Protein ID:87641: (Modified) Hypothetical expressed protein - possible Fasciclin-like arabinogalactan protein precursor. Predicted signal peptide.
scaffold_74	426371	427887	1517	0.22586	-2.1465	3.16724e-14	25	127	Pp1s74_75V2.1	Pp1s74_73V6.1	Phypa_437811	Pp3c3_10260V3.1	Protein ID:129054: (Modified) 60S ribosomal protein L44
scaffold_39	1460196	1461844	1649	0.224823	-2.15314	1.78315e-16	29	148	Pp1s39_265V2.1	Pp1s39_288V6.1	Phypa_431955	Pp3c11_2550V3.1	Protein ID:180041: 60S Ribosomal subunit protein L37 (Predicted mitochondrial transit peptide)
scaffold_63	1416464	1417813	1350	0.224403	-2.15584	3.26096e-96	177	905	Pp1s63_157V2.1	Pp1s39_288V6.2	Phypa_431956	Pp3c11_2550V3.1	Protein ID:57381: 40S ribosomal protein S27
scaffold_400	102553	103872	1320	0.22401	-2.15836	7.69847e-134	246	1260	Pp1s400_19V2.1	Pp1s400_20V6.1	Phypa_459800	Pp3c20_18830V3.1	Protein ID: 172983: 60S ribosomal protein L27 (Predicted mitochondrial transit peptide)
scaffold_77	1434207	1435438	1232	0.223877	-2.15922	9.02e-66	120	615	Pp1s77_260V2.1	Pp1s77_266V6.1	Phypa_438220	Pp3c6_3470V3.1	Protein ID:184822: 60S ribosomal protein L27 (Predicted mitochondrial transit peptide)
scaffold_240	23378	26080	2703	0.223405	-2.16227	7.42792e-189	346	1777	Pp1s240_2V2.1	Pp1s240_2V6.1	Phypa_453380	Pp3c6_17399V3.1	Protein ID:93264: Model needs curation. Hypothetical protein of unknown function.
scaffold_8	48173	49110	938	0.22286	-2.16579	2.0889e-85	155	798	Pp1s8_12V2.1	Pp1s8_10V6.1	Phypa_424355	Pp3c8_5770V3.1	Protein ID:202144: 60S ribosomal protein L27 (Predicted mitochondrial transit peptide)
scaffold_74	1179747	1181461	1715	0.222624	-2.16732	4.53689e-08	13	67	Pp1s74_192V2.1	Pp1s74_186V6.1	Phypa_437955	Pp3c3_11210V3.1	Protein ID:78851: pfam00583: gcn5-related n-acetyltransferase; Predicted chloroplast transit peptide.
scaffold_21	630144	632708	2565	0.221651	-2.17364	2.54161e-38	68	352	Pp1s21_105V2.1	Pp1s21_106V6.1	Phypa_427555	Pp3c1_26280V3.1	Protein ID:204501: 60S ribosomal protein L13
scaffold_64	599070	601282	2213	0.221422	-2.17513	4.82621e-07	11	57	Pp1s64_45V2.1	Pp1s64_47V6.1	Phypa_436259	Pp3c5_8580V3.1	Protein ID:183238: AP2/EREBP transcription factor. Predicted chloroplast transit peptide.
scaffold_114	451270	453160	1891	0.220202	-2.1831	3.135e-43	76	396	Pp1s114_79V2.1	Pp1s114_79V6.1	Phypa_442950	Pp3c8_16130V3.1	Protein ID:215314: 60S ribosomal protein L23 (Predicted mitochondtrial transit peptide)
scaffold_333	249987	251092	1106	0.219403	-2.18834	4.26707e-35	61	319	Pp1s333_39V2.1	Pp1s333_41V6.1	Phypa_457741	Pp3c3_25110V3.1	Protein ID: 172141: Pfam02298, plastocyanin-related related copper binding protein. Predicted signal peptide.
scaffold_36	555294	556425	1132	0.219043	-2.19071	2.52098e-36	63	330	Pp1s36_82V2.1	Pp1s36_84V6.1	Phypa_431264	Pp3c14_13580V3.1	Protein ID:56445: 40s ribosomal protein S25
scaffold_359	154865	157227	2363	0.218924	-2.1915	1.25418e-47	83	435	Pp1s359_20V2.1	Pp1s359_22V6.1	Phypa_458710	Pp3c15_17470V3.1	Protein ID:226408: Cyclin D - involved in cell cycle control of G1/S (Predicted signal peptide)
scaffold_2	3995906	3997990	2085	0.218	-2.1976	1.8525e-22	38	200	Pp1s2_609V2.1	Pp1s2_655V6.1	Phypa_422510	Pp3c7_17970V3.1	Protein ID:64466: (Modified) 60S ribosomal protein L35
scaffold_222	416667	418535	1869	0.216171	-2.20975	2.29648e-23	39	207	Pp1s222_76V2.1	Pp1s222_87V6.1	Phypa_452213	Pp3c23_17260V3.1	Protein ID:9441: (Modified) 60S ribosomal protein L37
scaffold_117	812344	813788	1445	0.216032	-2.21068	7.44349e-27	45	239	Pp1s117_107V2.1	Pp1s117_115V6.1	Phypa_443335	No V3.3 model	Protein ID:166486: (Modified) Hypothetical expressed protein of unknown function.
scaffold_207	44290	47471	3182	0.215132	-2.21671	6.12303e-08	12	64	Pp1s207_4V2.1	Pp1s207_3V6.1	Phypa_451146	Pp3c7_4080V3.1	Protein ID: 91165: Model needs curation. Ubiquitin-containing protein. Predicted mitochondrial transit peptide.
scaffold_126	78875	80368	1494	0.214176	-2.22313	3.70089e-09	14	75	Pp1s126_20V2.1	Pp1s126_23V6.1	Phypa_444218	Pp3c14_3210V3.1	Protein ID:231132: Model needs curation. Hypothetical protein of unknown function.
scaffold_175	108644	110497	1854	0.213293	-2.22909	5.97062e-138	232	1248	Pp1s175_18V2.1	Pp1s175_19V6.1	Phypa_448691	Pp3c19_8330V3.1	Protein ID:219446: PLN02682, pectinesterase family protein. Predicted signal paptide.
scaffold_215	638997	640413	1417	0.212819	-2.2323	1.50429e-14	23	124	Pp1s215_82V2.1	Pp1s215_81V6.1	Phypa_451755	Pp3c25_1430V3.1	Protein ID:221618: 40S ribosomal protein S18
scaffold_86	240994	241356	363	0.21223	-2.2363	5.91875e-20	32	173	Pp1s86_25E2.1	Pp1s86_25V6.1	Phypa_439658	Pp3c1_14300V3.1	Protein ID: 439658: Ribosomal protein L41
scaffold_192	207951	208907	957	0.212119	-2.23705	4.88945e-14	22	119	Pp1s192_21V2.1	Pp1s192_22V6.1	Phypa_449947	Pp3c20_10640V3.1	Protein ID: 168872: (Modified, needs curation). Hypothetical expressed protein. Predicted signal peptide.
scaffold_237	583590	585466	1877	0.211734	-2.23967	1.94106e-89	148	802	Pp1s237_69V2.1	Pp1s237_75V6.1	Phypa_453171	Pp3c2_8570V3.1	Protein ID:93165 (Model needs curation). Predicted signal peptide.
scaffold_47	1552508	1556489	3982	0.211148	-2.24367	9.9234e-33	53	288	Pp1s47_240V2.1	Pp1s47_244V6.1	Phypa_433259	Pp3c3_21530V3.1	protein ID:162814: Sugar transporter: member of major facilitator superfamily of membrane transport proteins.. Predicted signal peptide.
scaffold_37	604602	605966	1365	0.211011	-2.24461	5.05832e-49	80	435	Pp1s37_112V2.1	Pp1s37_112V6.1	Phypa_431468	Pp3c13_22220V3.1	Protein ID:161918: 40S ribosomal protein S24 (Predicted mitochondrial transit peptide)
scaffold_3	3008261	3010015	1755	0.210082	-2.25098	7.67434e-09	13	71	No V1.2 model	Pp1s3_512V6.1	Phypa_422699	Pp3c18_13160V3.1	Protein ID:64810:(Modified) 60S Ribosomal Protein L37.
scaffold_440	96730	99694	2965	0.209189	-2.25712	3.28244e-41	66	362	Pp1s440_15V2.1	Pp1s440_14V6.1	Phypa_460571	Pp3c5_12950V3.2	Protein ID:100810: (Modified) cd02970, Peroxiredoxin (PRX)-like 2 family member.
scaffold_52	1060190	1061985	1796	0.208801	-2.2598	8.08426e-63	101	555	Pp1s52_115V2.1	Pp1s52_116V6.1	Phypa_434202	Pp3c13_8360V3.1	Protein ID:105870: 60S ribosomal protein L35
scaffold_70	1616554	1619301	2748	0.208613	-2.2611	2.5523e-19	30	165	Pp1s70_258V2.1	Pp1s70_261V6.1	Phypa_437336	Pp3c12_13740V3.1	Protein ID: 211504: ACR protein: contains 4 amino-acid-binding ACT domains. Possible regulatory/sensor role.
scaffold_66	188369	189461	1093	0.207396	-2.26954	2.39232e-39	62	343	Pp1s66_46V2.1	Pp1s66_47V6.1	Phypa_436595	Pp3c15_22730V3.1	Protein ID: 77574: Ribulose bisphosphate carboxylase small subunit. Predicted chloroplast transit peptide
scaffold_229	202520	204758	2239	0.206903	-2.27297	8.14724e-08	11	61	Pp1s229_15V2.1	Pp1s229_16V6.1	Phypa_452673	Pp3c5_28430V3.1	Protein ID:105990: Ribulose bisphosphate carboxylase small subunit. Predicted chloroplast transit peptide
scaffold_56	1195928	1197143	1216	0.206903	-2.27297	8.14724e-08	11	61	Pp1s56_166V2.1	Pp1s56_173V6.1	Phypa_434884	Pp3c12_7030V3.1	Protein ID:222268: Gar1 glycine-rich amall nucleolar RNA-binding protein. (Predicted Mitochondrial transit peptide).
scaffold_283	74204	75549	1346	0.206269	-2.2774	5.65948e-41	64	356	Pp1s283_20V2.1	Pp1s283_20V6.1	Phypa_455704	Pp3c1_120V3.1	Protein ID:75123: Hypothetical expressed protein of unknown function.
scaffold_51	1050854	1053403	2550	0.206269	-2.2774	5.85275e-11	16	89	Pp1s51_163V2.1	Pp1s51_165V6.1	Phypa_434023	Pp3c10_4380V3.1	Protein ID:95576: (Modified) 60S Ribosomal protein L22
scaffold_21	1607087	1608890	1804	0.20605	-2.27894	1.61426e-60	95	529	Pp1s21_255V2.1	Pp1s21_269V6.1	Phypa_427676	Pp3c1_27980V3.1	Protein ID:177091: 40S ribosomal protein S11
scaffold_167	95077	96541	1465	0.201375	-2.31204	5.52395e-29	43	245	Pp1s167_20V2.1	Pp1s167_19V6.1	Phypa_448074	Pp3c21_16160V3.1	Protein ID:218993: 60S acidic ribosomal protein P3
scaffold_119	150031	151588	1558	0.198966	-2.32941	6.54711e-21	30	173	Pp1s119_22V2.1	Pp1s119_27V6.1	Phypa_443551	Pp3c2_25930V3.1	Protein ID:188431 AWPM-19-like membrane family protein (Model needs curation) Predicted signal peptide.
scaffold_143	83273	84668	1396	0.198878	-2.33005	2.92224e-18	26	150	Pp1s143_11V2.1	Pp1s143_12V6.1	Phypa_167313	Pp3c4_6620V3.1	Protein ID:167313: PLN02217, pectinesterase family protein: Predicted signal peptide.
scaffold_67	1180571	1181521	951	0.198838	-2.33033	3.90247e-91	135	779	Pp1s67_163V2.1	Pp1s67_172V6.1	Phypa_436693	Pp3c10_20240V3.1	Protein ID:211044: 60S ribosomal subunit protein L38
scaffold_206	215705	217664	1960	0.19864	-2.33177	1.00528e-45	67	387	Pp1s206_44V2.1	Pp1s206_45V6.1	Phypa_451017	Pp3c15_19080V3.1	Protein ID:169358: Model needs curation. Hypothetical expressed protein with predicted signal peptide.
scaffold_366	90517	92276	1760	0.197204	-2.34224	2.09411e-08	11	64	Pp1s366_9V2.1	Pp1s366_9V6.1	Phypa_458857	Pp3c22_19000V3.1	Protein ID:172600: COG0412, Dienelactone hydrolase and related enzymes. Predicted signal peptide
scaffold_91	692789	693536	748	0.197204	-2.34224	2.09411e-08	11	64	Pp1s91_111V2.1	Pp1s91_111V6.1	Phypa_440264	Pp3c12_9290V3.1	Protein ID:213651: 60S ribosomal protein L30
scaffold_127	561682	564203	2522	0.196261	-2.34916	8.08034e-10	13	76	Pp1s127_87V2.1	Pp1s127_92V6.1	Phypa_444365	Pp3c16_3910V3.1	Protein ID:107101: Serine/threonine protein kinase: B-type cyclin-dependent kinase, expressed from late S to M phase. associates with both cyclin B, which controls G2/M transition, and cyclin D, which acts as a mediator in linking extracellular signals to the cell cycle
scaffold_319	452253	453879	1627	0.19607	-2.35056	2.2563e-19	27	158	Pp1s319_49V2.1	Pp1s319_51V6.1	Phypa_457348	Pp3c23_22130V3.1	Protein ID:171961: Pfam04729, includes yeast and human ASF1. Histone chaperone activity in both the replication-dependent and replication-independent chromatin assembly (Predicted signal peptide). Similar to Protein ID: 200559
scaffold_375	57038	59160	2123	0.195053	-2.35806	1.1609e-12	17	100	Pp1s375_9V2.1	Pp1s375_10V6.1	Phypa_459166	Pp3c16_9210V3.1	Protein ID:199563: 40S ribosomal protein S26
scaffold_49	1407847	1410850	3004	0.188374	-2.40833	5.26334e-09	11	67	Pp1s49_154V2.1	Pp1s49_167V6.1	Phypa_433639	Pp3c23_19370V3.1	Protein ID:56936: Sphingolipid delta 4 desaturase.
scaffold_249	80178	81234	1057	0.187551	-2.41465	1.8197e-13	17	104	Pp1s249_16V2.1	Pp1s249_16V6.1	Phypa_453941	Pp3c1_31850V3.1	Protein ID:93824: Hypothetical expressed protein. Unknown function.
scaffold_11	2466181	2468732	2552	0.187326	-2.41638	9.33209e-13	16	98	Pp1s11_325V2.1	Pp1s11_339V6.1	Phypa_425100	Pp3c11_15280V3.1	Protein ID:202757: Glycosyl hydrolase family 16 - xyloglucan endotransglycosylase. Predicted signal peptide.
scaffold_2	3223183	3225261	2079	0.186781	-2.42058	2.46856e-11	14	86	Pp1s2_493V2.1	Pp1s2_534V6.1	Phypa_422465	Pp3c7_18910V3.1	Protein ID:64400: Hypothetical expressed protein. Unknown function.
scaffold_283	218109	219310	1202	0.186325	-2.42411	1.17702e-57	76	468	Pp1s283_49V2.1	Pp1s283_53V6.1	Phypa_455721	Pp3c1_420V3.1	Protein ID:197106: 40S ribosomal protein S30. Predicted mitochondrial transit peptide.
scaffold_158	935831	937848	2018	0.18506	-2.43394	5.20796e-16	20	124	Pp1s158_178V2.1	Pp1s158_184V6.1	Phypa_447294	Pp3c13_15640V3.1	Protein ID:218532: Pfam06749 DUF1218 family of plant proteins with conserved cysteine residues but no assigned function. Predicted signal peptide.
scaffold_283	73580	74203	624	0.184746	-2.43638	2.68817e-15	19	118	Pp1s283_19V2.1	Pp1s283_17V6.1	Phypa_455708	Pp3c1_110V3.1	Protein ID:108556: Hypothetical expressed protein of unknown function.
scaffold_4	847641	848339	699	0.183579	-2.44552	2.89651e-19	24	150	No V1.2 model	Pp1s4_113V6.1	Phypa_423247	Pp3c14_15670V3.1	Protein ID:423247: Ribosomal protein L41
scaffold_209	220955	222669	1715	0.183579	-2.44552	4.48999e-07	8	50	Pp1s209_39V2.3	Pp1s209_46V6.1	Phypa_193949	Pp3c16_21700V3.1	Protein ID:193949: 40S ribosomal protein SA (rps2 family)
scaffold_7	960293	961704	1412	0.181164	-2.46463	2.55562e-10	12	76	Pp1s7_181V2.1	Pp1s7_198V6.1	Phypa_423835	Pp3c2_4100V3.1	Protein ID:201973: Ribulose bisphosphate carboxylase small subunit. Predicted chloroplast transit peptide.
scaffold_13	1589864	1591987	2124	0.176772	-2.50004	2.0981e-132	161	1045	Pp1s13_234V2.1	Pp1s13_239V6.1	Phypa_425579	Pp3c4_16840V3.1	Protein ID:203135: Fasciclin-like arabinogalactan-protein. Predicted signal peptide.
scaffold_312	322443	323677	1235	0.176571	-2.50168	1	1026	6667	Pp1s312_46V2.1	Pp1s312_46V6.1	Phypa_457013	Pp3c3_18750V3.1	Protein ID:225236: Ribulose bisphosphate carboxylase small subunit. Predicted chloroplast transit peptide
scaffold_299	2983	3683	701	0.173844	-2.52413	2.60024e-09	10	66	Pp1s299_2V2.1	Pp1s299_1V6.1	Phypa_456406	Pp3c18_7110V3.1	Protein ID:171550: Hypothetical expressed protein: Predicted chloroplast transit peptide.
scaffold_25	1978429	1980384	1956	0.171133	-2.54681	9.78102e-39	44	295	Pp1s25_284V2.1	Pp1s25_294V6.1	Phypa_428563	Pp3c3_16280V3.1	Protein ID:105094: Expansin. Predicted signal peptide.
scaffold_219	495618	499330	3713	0.170771	-2.54986	1.66177e-28	32	215	Pp1s219_85V2.1	Pp1s219_84V6.1	Phypa_452000	Pp3c5_21370V3.1	Protein ID:92067: Myb family transcription factor
scaffold_223	589970	592847	2878	0.166554	-2.58594	5.12285e-09	9	62	Pp1s223_111V2.1	Pp1s223_112V6.1	Phypa_452269	Pp3c13_19580V3.1	Protein ID:169891: TIGR00730: possible evolutionary relationship to the DprA/Smf family of DNA-processing proteins involved in chromosomal transformation with foreign DNA. pfam03641highly conserved motif PGGXGTXXE
scaffold_355	211647	213946	2299	0.164154	-2.60688	4.44738e-88	96	671	Pp1s355_30V2.1	Pp1s355_28V6.1	Phypa_458527	Pp3c1_33050V3.1	Protein ID:172475: (Modified) Hypothetical expressed protein. Predicted chloroplast transit peptide. 2 blocks merged.
scaffold_14	23919	24181	263	0.16391	-2.60902	6.8153e-13	13	91	Pp1s14_2V2.1	Pp1s14_2V6.1	Phypa_426088	Pp3c6_17399V3.1	Protein ID: 159576: (Modified) Hypothetical expressed protein of unknown function. Predicted signal peptide.
scaffold_271	62403	64836	2434	0.16391	-2.60902	5.64683e-12	12	84	Pp1s271_11V2.1	Pp1s271_10V6.1	Phypa_455034	Pp3c15_21520V3.1	Protein ID:196659: Cyclin B (G2/mitotic-specific cyclin)
scaffold_58	519170	520266	1097	0.163354	-2.61392	7.58077e-40	42	295	Pp1s58_103V2.1	Pp1s58_106V6.1	Phypa_435240	Pp3c10_8090V3.1	Protein ID:209921: 60S ribosomal protein L31
scaffold_68	445026	446487	1462	0.158867	-2.65411	1.21611e-09	9	65	Pp1s68_109V2.1	Pp1s68_110V6.1	Phypa_77928	Pp3c17_22100V3.1	Protein ID:77928: Pfam10604, This family contains polyketide cylcases/dehydrases - enzymes involved in polyketide synthesis. It also includes other proteins of the START superfamily.
scaffold_5	764694	765903	1210	0.158258	-2.65965	9.96093e-09	8	58	No V1.2 model	No V1.6 model			1.2kb in intergenic region, with intron. Possible ORFs have no BLAST similarity in any database.
scaffold_351	53667	56804	3138	0.151054	-2.72686	2.83982e-50	47	357	Pp1s351_15V2.1	Pp1s351_14V6.1	Phypa_458415	Pp3c3_26700V3.1	Protein ID:108935: SEC14 lipid-binding cytosolic factor family protein / phosphoglyceride transfer family protein
scaffold_25	962679	963836	1158	0.15097	-2.72767	6.76571e-22	20	152	Pp1s25_130V2.1	Pp1s25_135V6.1	Phypa_428541	Pp3c3_14700V3.1	Protein ID:55996: Pfam06522: B12D family protein: unknown function but expressed in seed maturation/germination. Predicted signal peptide.
scaffold_305	58513	60163	1651	0.148895	-2.74763	3.93707e-19	17	131	No V1.2 model	Pp1s305_8V6.1	Phypa_456682	Pp3c13_18780V3.1	1.4kb transcribed sequence in intergenic region (EST as well as traces). Short ORF with no BLAST similarity with any database.
scaffold_197	707197	708150	954	0.138476	-2.85229	2.64106e-09	7	58	Pp1s197_140V2.1	Pp1s197_147V6.1	Phypa_450389	Pp3c16_15860V3.1	Protein ID:90481: Pfam00332: glycosyl hydrolase family 17 protein. Predicted Chloroplast transit peptide.
scaffold_487	115718	117666	1949	0.138476	-2.85229	2.64106e-09	7	58	Pp1s487_21V2.1	Pp1s487_24V6.1	Phypa_461116	Pp3c27_1350V3.1	Protein ID:228103:AP2/EREBP transcription factor
scaffold_203	819125	823806	4682	0.137813	-2.85922	5.98923e-53	43	358	Pp1s203_100V2.1	Pp1s203_103V6.1	Phypa_450863	Pp3c9_21820V3.1	Protein ID:143448: (Modified) Predicted expressed protein similar to Arabidopsis AT5G10010
scaffold_56	1201183	1202871	1689	0.137684	-2.86056	8.68076e-12	9	75	Pp1s56_169V2.1	Pp1s56_176V6.1	Phypa_434953	Pp3c12_7030V3.2	Pprotein ID:125839: Ribulose bisphosphate carboxylase small chain, chloroplast precursor . Predicted chloroplast transit peptide.
scaffold_57	1419040	1420481	1442	0.134145	-2.89813	3.56356e-60	47	402	Pp1s57_186V2.1	Pp1s57_188V6.2	Phypa_435052	Pp3c25_13360V3.1	Protein ID:163556: Hypothetical moss-specific expressed protein. Predicted signal peptide.
scaffold_438	101588	103617	2030	0.133028	-2.91019	4.32829e-11	8	69	Pp1s438_20V2.1	Pp1s438_20V6.1	Phypa_460545	Pp3c8_25050V3.1	Protein ID:109225: 60s ribosomal protein L14. Predicted mitochondrial transit peptide.
scaffold_171	221891	223709	1819	0.130841	-2.93412	7.24962e-18	13	114	Pp1s171_48V2.1	Pp1s171_48V6.1	Phypa_448394	Pp3c1_30790V3.1	Protein ID:168263: No BLASTP homologues. Annotated as possible actin-regulatory protein. Predicted signal peptide.
scaffold_163	207516	210386	2871	0.130595	-2.93683	3.17661e-19	14	123	Pp1s163_29V2.1	Pp1s163_27V6.1	Phypa_447730	Pp3c1_39350V3.1	Protein ID:191512: Serine/threonine protein kinase: similar to A. thaliana "aurora" histone H3 kinases
scaffold_103	693017	695587	2571	0.128786	-2.95695	2.45477e-30	22	196	Pp1s103_72V2.1	Pp1s103_75V6.1	Phypa_441842	Pp3c6_23160V3.1	Protein ID:106862: Ribonucleoside-diphosphate reductase small subunit (R2):ferritin-like diiron-carboxylate protein.
scaffold_61	1678752	1680328	1577	0.124915	-3.00098	1.00535e-38	27	248	Pp1s61_286V2.1	Pp1s61_309V6.1	Phypa_435824	Pp3c11_11470V3.1	Protein ID:163905: Non-specific lipid-transfer protein type 1 (nsLTP1) subfamily;located in extracellular layers and in vacuolar structures;may be involved in the formation of cutin layers by transporting cutin monomers.
scaffold_104	535601	536894	1294	0.123736	-3.01466	1.72223e-16	11	102	Pp1s104_70V2.1	Pp1s104_75V6.1	Phypa_441975	Pp3c15_14860V3.1	Protein ID: 187356: 60s ribosomal protein L39. Predicted mitochondrial transit peptide.
scaffold_34	228363	230174	1812	0.122933	-3.02406	1.73672e-09	6	56	Pp1s34_34V2.1	Pp1s34_34V6.1	Phypa_430652	Pp3c14_18920V3.1	Protein ID: 161539: Predicted expressed protein of unknown function. Predicted mitochondrial transit peptide.
scaffold_1	3183902	3185643	1742	0.120776	-3.0496	1.40028e-15	10	95	Pp1s1_544V2.1	Pp1s1_549V6.1	Phypa_422254	Pp3c3_3480V3.1	Protein ID:62171: 60S ribosomal protein L35a Predicted mitochondrial transit peptide.
scaffold_35	832304	833635	1332	0.1164	-3.10284	9.77552e-12	7	69	Pp1s35_156V2.1	Pp1s35_164V6.1	Phypa_430865	Pp3c8_2810V3.1	Protein ID: 206793: Histone H3
scaffold_426	69986	74318	4333	0.114737	-3.1236	1.53492e-13	8	80	Pp1s426_13V2.1	Pp1s426_14V6.1	Phypa_460319	Pp3c2_32010V3.5	Protein ID:100488: cd01428, Adenylate kinase : C-terminal domain pfam08332, found at the C-terminus of the Calcium/calmodulin dependent protein kinases II (CaMKII)
scaffold_40	1586531	1589306	2776	0.108875	-3.19926	4.54973e-23	13	137	Pp1s40_211V2.1	Pp1s40_216V6.1	Phypa_432063	Pp3c20_20120V3.2	Sequence with intron in Protein ID:73179: - but in opposite strand!! - Does not appear to encode a protein - needs curation.
scaffold_134	463452	466999	3548	0.106212	-3.23498	6.7213e-136	76	821	Pp1s134_60V2.1	Pp1s134_62V6.1	Phypa_445047	Pp3c8_21760V3.1	Protein ID: 233044: Phytoene synthase
scaffold_526	22949	26720	3771	0.10561	-3.24318	3.76159e-39	670	4980	Pp1s526_9V2.1	Pp1s526_10V6.1	Phypa_461394	Pp3c11_6580V3.1	Protein ID:109349: pfam00067 cytochrome P450 family protein. Predicted signal peptide.
scaffold_17	2494196	2496709	2514	0.10275	-3.2828	5.69607e-12	6	67	Pp1s17_379V2.1	Pp1s17_380V6.1	Phypa_426735	Pp3c18_1320V3.1	Protein ID:68232: DUF2419: pfam10343, This is a family of conserved proteins found from plants to humans. The function is not known.
scaffold_7	166953	168410	1458	0.098346	-3.34599	1.70925e-24	12	140	Pp1s7_36V2.1	Pp1s7_43V6.1	Phypa_423940	Pp3c2_2720V3.1	Protein ID:65550: Dubious model needs curation. Hypothetical expressed protein, function unknown.
scaffold_81	1365173	1366637	1465	0.0936629	-3.41638	1.35883e-34	16	196	Pp1s81_230V2.1	Pp1s81_236V6.1	Phypa_438890	Pp3c16_19430V3.1	Protein ID:79815: PLN02682, pectinesterase family protein.
scaffold_257	307949	310342	2394	0.0925299	-3.43394	1.51136e-11	5	62	Pp1s257_47V2.1	Pp1s257_51V6.1	Phypa_454305	Pp3c1_21300V3.1	Protein ID: 170706: (Modified) Hypothetical expressed protein . Predicted mitochondrial transit peptide.
scaffold_438	119505	121286	1782	0.0899898	-3.47409	9.8324e-10	4	51	Pp1s438_23V2.1	Pp1s438_23V6.1	Phypa_460538	Pp3c8_25080V3.1	Protein ID: 200559: Pfam04729, includes yeast and human ASF1. histone chaperone activity in both the replication-dependent and replication-independent chromatin assembly. Similar to Protein ID:171961
scaffold_14	2616180	2619660	3481	0.0880476	-3.50557	2.03106e-74	32	417	Pp1s14_402V2.1	Pp1s14_419V6.1	Phypa_425940	Pp3c6_21520V3.1	Protein ID:115616: Pfam03055, This family represents a retinal pigment epithelial membrane receptor; also Lignostilbene-alpha,beta-dioxygenase and related enzymes (carotenoid metabolism)
scaffold_103	81033	83465	2433	0.0875855	-3.51316	6.47882e-24	10	131	Pp1s103_13V2.1	Pp1s103_13V6.1	Phypa_441808	Pp3c6_23830V3.1	Protein ID:187270: Arl10-family small GTPase (ADP ribosylation factor). Predicted signal peptide. (also annotated:Small GTPase of the Arl family. Similar to the Arl8 family involved in nuclear dynamics and signaling. )
scaffold_127	501788	503646	1859	0.086828	-3.5257	1.47769e-33	14	185	Pp1s127_71V2.1	Pp1s127_75V6.1	Phypa_444374	Pp3c16_3770V3.1	Protein ID: 189022: AP2/EREBP Transcription factor.
scaffold_177	84651	86746	2096	0.0840246	-3.57304	7.83788e-72	29	396	Pp1s177_14V2.1	Pp1s177_14V6.1	Phypa_448878	Pp3c6_12520V3.1	Proptein ID: 110248: Ubiquitin-conjugating enzyme E2. Predicted chloroplast transit peptide.
scaffold_61	105725	106954	1230	0.0835833	-3.58064	7.02896e-28	11	151	Pp1s61_21V2.1	Pp1s61_24V6.1	Phypa_435806	Pp3c11_8700V3.1	Protein ID:76811: Predicted protein, but model dubious and unsupported. No significant BLASTX similarity.
scaffold_339	254009	255270	1262	0.0764914	-3.70856	1.29447e-14	5	75	Pp1s339_38V2.1	Pp1s339_39V6.1	Phypa_458041	Pp3c4_13040V3.1	Protein ID:97969: Hypothetical expressed protein of unknown function.
scaffold_419	130671	132309	1639	0.0717107	-3.80167	8.13191e-16	5	80	No V1.2 model	Pp1s419_13V6.1	Phypa_460197	Pp3c15_13070V3.1	Unannotated 1.6kb in intergenic region. No obvious ORF. Very short length of BLASTX homology with Protein ID:172161 (beta-1,6-N-acetylglucosaminyltransferase on scaffold 334)
scaffold_18	460404	461291	888	0.0507437	-4.30063	1.26618e-84	18	407	Pp1s18_92V2.1	Pp1s18_96V6.1	Phypa_426925	No V3.3 model	Protein ID:160073: (Modified) hypothetical polypeptide. Predicted mitochondrial transit peptide.
scaffold_96	723246	724721	1476	0.0441296	-4.50211	2.34615e-61	11	286	Pp1s96_109V2.1	Pp1s96_114V6.1	Phypa_440774	Pp3c3_37020V3.1	Protein ID:165771: Histone H3.
scaffold_40	365240	366848	1609	0.0409775	-4.60902	1.08002e-18	3	84	Pp1s40_48V2.1	Pp1s40_45V6.1	Phypa_432034	Pp3c20_21990V3.1	Protein ID:122591: Membrane protein similar to fungal GPR1/FUN34/yaaH acetate transporter. Predicted signal peptide.
scaffold_300	35725	37679	1955	0.026997	-5.21106	4.55768e-20	2	85	Pp1s300_10V2.1	Pp1s300_9V6.1	Phypa_456478	Pp3c19_4360V3.1	Protein ID: 96295: (Modified) Contains pfam00403, Heavy-metal-associated domain. Putative copper chaperone (KOG).
scaffold_214	15085	17440	2356	0.0224975	-5.47409	1.61207e-12	1	51	Pp1s214_1V2.1	Pp1s214_1V6.1	Phypa_451669	Pp3c27_6070V3.1	Protein ID:60060: B-type Cyclin-dependent kinase cdc2
scaffold_195	147357	150783	3427	0.0201293	-5.63456	4.58364e-14	1	57	Pp1s195_24V2.1	Pp1s195_22V6.1	Phypa_450206	Pp3c6_15020V3.1	Protein ID: 142674: (Modified, but need further curation). Arabidopsis ETR1-like two-component signal transduction sensor kinase. Predicted signal peptide.
scaffold_373	210614	211709	1096	0.0123373	-6.34083	1.80569e-23	1	93	Pp1s373_31V2.1	Pp1s373_34V6.1	Phypa_98983	Pp3c21_16670V3.1	Protein ID:98983: Hypothetical proline-rich protein. Predicted signal peptide.
